# Supplementary material for: The Polycomb protein Ezl1 mediates H3K9 and H3K27 methylation to repress transposable elements in Paramecium
Source: Nat Commun. 2019 Jun 20;10:2710. doi: 10.1038/s41467-019-10648-5 (PMC6586856; doi:10.1038/s41467-019-10648-5)
Supplement: Supplementary file 4 — Supplementary Data 1 [file 41467_2019_10648_MOESM4_ESM.xlsx]

## Sheet: WT H3 
							Mean									Normalized by A[Propionyl (N-term)]RTK[Propionyl (K)]QTAR
			Ratio WT H3 + Ezl1H526A / WT H3 +Ezl1wt				WT H3 +Ezl1wt			WT H3 +Ezl1H526A			WT H3 only			WT H3 +Ezl1H526A Replicat 1	WT H3 +Ezl1H526A Replicat 2	WT H3 +Ezl1H526A Replicat 3	WT H3 +Ezl1wt Replicat 1	WT H3 +Ezl1wt Replicat 2	WT H3 +Ezl1wt Replicat 3	WT H3 Replicat 1	WT H3 Replicat 2	WT H3 Replicat 3
Peptide Sequence	Peptide Modified Sequence Full Names	PTM on protein	ratio	ic025_ratio	ic975_ratio	pvalue	WT	ic025_WT	ic975_WT	M	ic025_M	ic975_M	H3	ic025_H3	ic975_H3	M1	M2	M3	W1	W2	W3	H3_1	H3_2	H3_3
KSTAGNKKPTK	1-K[MethylPropioPropio (K)]STAGNKKPTK + 1 Propionyl (K7/K8/K11)	Methyl (K9)	0.764536	0.503378	1.16119	0.192107	0.0522959	0.0397931	0.0687269	0.0399821	0.0304233	0.0525442	1.69994e-08	2.16827e-09	1.33277e-07	0.0495282	0.0362508	0.035598	0.0819536	0.0465488	0.0374908	3.90297e-08	1.83219e-09	6.86963e-08
KSTAGNKKPTK	2-K[Methyl-Propionyl (K)]STAGNKKPTK + 1 Propionyl (K7/K8/K11)	Methyl (K9)	0.812909	0.504874	1.30888	0.355413	0.0155257	0.0115447	0.0208794	0.012621	0.00938483	0.016973	1.23699e-06	7.16817e-08	2.13463e-05	0.014637	0.00976927	0.0140593	0.0258295	0.0131046	0.0110564	2.43611e-05	2.09391e-07	3.71058e-07
KSTAGNKKPTK	3-K[DimethylPropio (K)]STAGNKKPTK + 1 Propionyl (K7/K8/K11)	Dimethyl (K9)	0.556107	0.250885	1.23266	0.110087	0.0725523	0.0487639	0.107945	0.0403469	0.0271179	0.0600292	2.42542e-08	7.37247e-10	7.9792e-07	0.0458133	0.031539	0.0454559	0.120232	0.0621925	0.0510735	3.65014e-06	1.83219e-09	2.13343e-09
KSTAGNKKPTK	4-K[TrimethylPropio (K)]STAGNKKPTK + 1 Propionyl (K7/K8/K11)	Trimethyl (K9)	0.312199	0.137183	0.710496	0.0170965	0.149993	0.0994957	0.22612	0.0468276	0.0310624	0.0705942	1.60385e-06	1.40898e-08	0.000182568	0.0576207	0.0331167	0.0538122	0.241882	0.114986	0.121329	2.48169e-05	1.83219e-09	9.07348e-05
KSTAGNKKPTK	5-K[MethylPropioPropio (K)]STAGNKKPTK + 2 Propionyl (K7/K8/K11)	Methyl (K9)	0.659927	0.341085	1.27682	0.1553	0.538955	0.387681	0.749255	0.355671	0.255841	0.494454	0.000532961	0.000189051	0.00150249	0.476499	0.378277	0.249617	0.708124	0.508969	0.434366	0.00059115	0.000142414	0.00179818
KSTAGNKKPTK	6-K[Methyl-Propionyl (K)]STAGNKKPTK + 2 Propionyl (K7/K8/K11)	Methyl (K9)	0.807055	0.385366	1.69018	0.53273	0.0668118	0.0421864	0.105812	0.0539208	0.0340467	0.0853958	9.4207e-09	9.089e-10	9.7645e-08	0.0647959	0.0548678	0.0440963	0.098317	0.0625548	0.048492	1.56524e-09	1.83219e-09	2.91539e-07
KSTAGNKKPTK	7-K[DimethylPropio (K)]STAGNKKPTK + 2 Propionyl (K7/K8/K11)	Dimethyl (K9)	0.499561	0.224324	1.1125	0.0822377	0.259799	0.157892	0.427479	0.129786	0.0788768	0.213552	2.1129e-06	9.22427e-08	4.8398e-05	0.168887	0.120545	0.107382	0.394529	0.242424	0.183341	3.2196e-07	6.12436e-05	4.78384e-07
KSTAGNKKPTK	9-K[Methyl-Propionyl (K)]STAGNK[Propionyl (K)]K[Propionyl (K)]PTK[Propionyl (K)]	Methyl (K9)	0.272241	0.117206	0.632353	0.00633309	2.04011	1.20781	3.44596	0.555403	0.328816	0.938132	0.000724525	0.000351466	0.00149356	0.762085	0.476304	0.471996	2.78699	1.8485	1.64819	0.000292903	0.00155033	0.000837549
KSTAGNKKPTK	10-K[DimethylPropio (K)]STAGNK[Propionyl (K)]K[Propionyl (K)]PTK[Propionyl (K)]	Dimethyl (K9)	0.465631	0.127176	1.70482	0.218748	0.457753	0.204197	1.02616	0.213144	0.0950803	0.47781	8.3288e-05	4.39521e-05	0.000157828	0.298647	0.23167	0.139955	0.59919	0.462967	0.345763	6.75932e-05	5.82286e-05	0.000146794
KSTAGNKKPTKHLATKAAR	12-K[MethylPropioPropio (K)]STAGNK[Propionyl (K)]K[Propionyl (K)]PTK[Propionyl (K)]HLATK[Propionyl (K)]AAR	Methyl (K9)	0.719773	0.54231	0.955308	0.0321322	0.213863	0.18568	0.246324	0.153933	0.133647	0.177298	0.000370528	0.000105522	0.00130106	0.159595	0.176534	0.129463	0.21378	0.197748	0.231382	0.000310819	8.49825e-05	0.00192587
KSTAGNKKPTKHLATKAAR	13-K[Methyl-Propionyl (K)]STAGNK[Propionyl (K)]K[Propionyl (K)]PTK[Propionyl (K)]HLATK[Propionyl (K)]AAR	Methyl (K9)	0.707045	0.356202	1.40345	0.233033	0.0625022	0.0443883	0.088008	0.0441919	0.0313846	0.0622256	2.14364e-06	1.50036e-08	0.000306274	0.0451359	0.0581132	0.0329027	0.0856375	0.0452618	0.0629929	2.80804e-05	1.83219e-09	0.000191463
KSTAGNKKPTKHLATKAAR	14-K[DimethylPropio (K)]STAGNK[Propionyl (K)]K[Propionyl (K)]PTK[Propionyl (K)]HLATK[Propionyl (K)]AAR	Dimethyl (K9)	0.457311	0.237503	0.88055	0.029502	0.44583	0.321466	0.618305	0.203883	0.14701	0.282758	0.00309522	0.00229068	0.00418235	0.233745	0.256681	0.141256	0.591265	0.363168	0.412684	0.00225249	0.00347364	0.0037899
KSTAGNKKPTKHLATKAAR	15-K[TrimethylPropio (K)]STAGNK[Propionyl (K)]K[Propionyl (K)]PTK[Propionyl (K)]HLATK[Propionyl (K)]AAR	Trimethyl (K9)	0.259728	0.151426	0.445489	0.00226717	0.476415	0.363934	0.623662	0.123738	0.0945236	0.161982	8.79731e-06	1.96686e-08	0.00393483	0.139829	0.14135	0.0958561	0.598516	0.362517	0.498371	1.56524e-09	0.00290977	0.00014949
KSTAGNKKPTKHLATKAAR	16-K[TrimethylPropio (K)]STAGNK[Propionyl (K)]K[Propionyl (K)]PTK[Propionyl (K)]HLATK[MethylPropionyl (K)]AAR	Trimethyl (K9) and Methyl (K24)	0.303031	0.197449	0.465071	0.00150192	0.061821	0.0499201	0.0765591	0.0187337	0.0151273	0.0231998	1.53565e-06	1.59214e-08	0.000148117	0.0192964	0.021923	0.0155415	0.0690829	0.0489143	0.0699202	2.98773e-05	5.68144e-05	2.13343e-09
HLATKAAR	18-H[Propionyl (N-term)]LATK[Methyl (K)]AAR	Methyl (K24)	0.569471	0.299085	1.0843	0.0721751	0.0527501	0.0382488	0.0727492	0.0300397	0.0217816	0.0414286	7.57897e-07	1.00553e-08	5.71247e-05	0.0362288	0.0320103	0.0233744	0.077407	0.0432449	0.0438484	1.56524e-09	3.14899e-05	8.8324e-06
HLATKAAR	19-H[Propionyl (N-term)]LATK[Dimethyl (K)]AAR	Dimethyl (K24)	0.551736	0.288697	1.05444	0.0633576	0.267402	0.193533	0.369466	0.147535	0.106779	0.203848	5.17594e-08	4.48929e-10	5.9676e-06	0.191833	0.128143	0.130638	0.384954	0.248541	0.199842	1.56524e-09	1.83219e-09	4.83521e-05
HLATKAAR	20-H[Propionyl (N-term)]LATK[Methyl-Propionyl (K)]AAR	Methyl (K24)	0.537269	0.263067	1.09728	0.0731173	0.731949	0.512481	1.0454	0.393253	0.27534	0.561663	0.00523016	0.00379226	0.00721325	0.514993	0.434868	0.271555	1.03122	0.605427	0.628104	0.0038807	0.00656772	0.00561332
KTAPAVGATGGLK	21-K[MethylPropioPropio (K)]TAPAVGATGGLK	Methyl K(28)	1.06031	0.312317	3.5997	0.900607	0.0195381	0.0106147	0.035963	0.0207163	0.0112548	0.0381317	2.86291e-06	1.89721e-08	0.000432015	0.021912	0.0308424	0.0131555	0.0389963	0.0168639	0.0113413	9.48786e-05	0.000115925	2.13343e-09
KTAPAVGATGGLK	22-K[Methyl-Propionyl (K)]TAPAVGATGGLK	Methyl K(28)	0.367246	0.109503	1.23165	0.083086	0.314602	0.171963	0.575556	0.115536	0.0631527	0.21137	8.80563e-05	4.05917e-06	0.00191022	0.129884	0.106782	0.1112	0.744591	0.214986	0.194516	0.000812857	1.13046e-06	0.000743038
KTAPAVGATGGLK	23-K[DimethylPropio (K)]TAPAVGATGGLK	Dimethyl (K28)	0.738314	0.254334	2.14328	0.473521	0.0565589	0.0332253	0.0962793	0.0417582	0.0245307	0.0710843	0.00063909	6.11184e-05	0.00668269	0.0459583	0.0532777	0.0297382	0.111618	0.0427247	0.0379393	0.000200301	0.0168469	7.73539e-05
KTAPAVGATGGLK	24-K[TrimethylPropio (K)]TAPAVGATGGLK	Trimethyl (K28)	0.394898	0.131593	1.18505	0.0787317	0.249199	0.143986	0.431295	0.0984083	0.0568597	0.170317	1.82898e-09	1.08478e-09	3.08374e-09	0.119997	0.108361	0.0732909	0.516023	0.185679	0.161514	1.56524e-09	1.83219e-09	2.13343e-09
KTAPAVGATGGLK	25-K[Methyl-Propionyl (K)]TAPAVGATGGLK[Propionyl (K)]	Methyl (K28)	0.31758	0.0482516	2.09024	0.204826	0.295392	0.0914935	0.953692	0.0938108	0.0290565	0.302874	0.000196182	2.7819e-05	0.00138349	0.117386	0.0907728	0.0774795	0.623845	0.246924	0.167323	0.000461215	0.000719988	2.27377e-05
KTAPAVGATGGLK	26-K[DimethylPropio (K)]TAPAVGATGGLK[Propionyl (K)]	Dimethyl (K28)	0.635126	0.19462	2.07268	0.346669	0.142048	0.0787095	0.256355	0.0902184	0.0499905	0.162818	1.82898e-09	1.22598e-09	2.72858e-09	0.130053	0.119878	0.0471005	0.242174	0.121655	0.0972853	1.56524e-09	1.83219e-09	2.13343e-09
KTAPAVGATGGLK	27-K[TrimethylPropio (K)]TAPAVGATGGLK[Propionyl (K)]	Trimethyl (K28)	0.312585	0.0538381	1.81488	0.171486	0.155209	0.0519737	0.463501	0.0485161	0.0162462	0.144884	9.98224e-08	2.74899e-09	3.6248e-06	0.068117	0.0617147	0.0271652	0.265378	0.130965	0.10758	5.29852e-07	1.83219e-09	1.02461e-06
KTAPAVGATGGLKKPHK	28-K[Methyl-Propionyl (K)]TAPAVGATGGLKKPHK + 2 Propionyl (K13/K14/K17)	Methyl (K28)	0.33327	0.123249	0.901173	0.0324665	0.121715	0.0635206	0.233225	0.0405641	0.0211695	0.0777271	0.000385771	0.000126836	0.00117332	0.0494821	0.0332125	0.0406141	0.31912	0.078745	0.071756	0.000250597	0.00100449	0.00022807
KTAPAVGATGGLKKPHK	29-K[DimethylPropio (K)]TAPAVGATGGLKKPHK + 2 Propionyl (K13/K14/K17)	Dimethyl (K28)	0.604803	0.294764	1.24095	0.15008	0.025386	0.0162347	0.039696	0.0153536	0.00981878	0.0240083	1.82898e-09	1.24731e-09	2.68191e-09	0.0172268	0.0202158	0.0103928	0.0528729	0.0170835	0.0181123	1.56524e-09	1.83219e-09	2.13343e-09
KTAPAVGATGGLKKPHK	30-K[TrimethylPropio (K)]TAPAVGATGGLKKPHK + 2 Propionyl (K13/K14/K17)	Trimethyl (K28)	0.355478	0.171122	0.738447	0.010294	0.0911545	0.0578481	0.143637	0.0324035	0.0205638	0.05106	1.08635e-06	2.01419e-08	5.85918e-05	0.0351181	0.0393131	0.0246438	0.208842	0.0629038	0.0576553	1.14182e-06	7.27507e-07	1.54337e-06
KTAPAVGATGGLKKPHK	31-K[DimethylPropio (K)]TAPAVGATGGLK[Propionyl (K)]K[Propionyl (K)]PHK[Propionyl (K)]	Dimethyl (K28)	0.563062	0.13945	2.27349	0.316952	0.0914738	0.0455759	0.183594	0.0515054	0.025662	0.103375	5.02804e-05	2.90716e-05	8.69619e-05	0.0671702	0.0898542	0.0226383	0.159078	0.0708687	0.0678933	3.01747e-05	7.98909e-05	5.27299e-05
KTAPAVGATGGLKKPHK	32-K[TrimethylPropio (K)]TAPAVGATGGLK[Propionyl (K)]K[Propionyl (K)]PHK[Propionyl (K)]	Trimethyl (K28)	0.287245	0.0901297	0.915455	0.0404163	0.365055	0.204685	0.651073	0.10486	0.0587948	0.187018	5.58052e-08	5.32894e-10	5.84399e-06	0.123495	0.149255	0.0625538	0.695304	0.277714	0.251943	4.44606e-05	1.83219e-09	2.13343e-09
Supplementary Table 1. Mass spectrometry determination of differentially modified histone H3 peptides in purified Paramecium histone H3 samples obtained from in vitro methylation reactions with Ezl1wt and Ezl1H526A proteins. Significantly modified peptides (p-value<0.05) from 3 independent biological replicates are highlighted (in yellow). For peptides present in each condition with identical mod…

## Sheet: K9RK27R double mutant H3
							Mean									Normalization by A[Propionyl (N-term)]RTK[Propionyl (K)]QTAR
			Ratio mutant H3 + Ezl1H526A / mutant H3 + Ezl1wt				mutant H3 + Ezl1wt			mutant H3 + Ezl1H526A			mutant H3			mutant H3 +Ezl1H526A Replicat 1	mutant H3 +Ezl1H526A Replicat 2	mutant H3 +Ezl1H526A Replicat 3	mutant H3 +Ezl1wt Replicat 1	mutant H3 +Ezl1wt Replicat 2	mutant H3 +Ezl1 Replicat 3	mutant H3 Replicat 1	mutant H3 Replicat 2	mutant H3 Replicat 3
Peptide Sequence	Peptide Modified Sequence Full Names	PTM on protein	ratio	ic025_ratio	ic975_ratio	pvalue	WT	ic025_WT	ic975_WT	M	ic025_M	ic975_M	H3mut	ic025_H3mut	ic975_H3mut	M1	M2	M3	W1	W2	W3	H3mut_1	H3mut_2	H3mut_3
RSTAGNKKPTKHLATKAAR	33-R[Propionyl (N-term)]STAGNK[Propionyl (K)]K[Propionyl (K)]PTK[Propionyl (K)]HLATK[Methyl-Propionyl (K)]AAR	Methyl (K24)	0.747400725474591	0.32868332536383	1.69953204599474	0.380819984978134	0.0849714078187123	0.056387501429243	0.128045044800469	0.0635076918483029	0.0421440594759157	0.0957009593772969	0.00172958460126782	0.000978319753278065	0.00305775579294933	0.100446322068912	0.0394271655358421	0.0646769290675342	0.0675085641973041	0.10160379356353	0.0894436774004523	0.00202113414544862	0.00311798698451344	0.000821024265524129
STAGNKKPTKHLATKAAR	34-S[Propionyl (N-term)]TAGNK[Propionyl (K)]K[Propionyl (K)]PTK[Propionyl (K)]HLATK[Dimethyl (K)]AAR	Dimethyl (K24)	0.445043571382694	0.278261408887007	0.711790331333693	0.0087343086609745	0.20577951372053	0.162778741858461	0.260139670472928	0.0915808497035786	0.0724436326218709	0.115773488005589	0.000243128986616479	0.000154511204030976	0.000382572283375033	0.12307793133109	0.0709534723488382	0.087954925265614	0.185869948906302	0.209804155667786	0.223451432964557	0.000449178504659351	0.000150587354009203	0.000212472511968591
STAGNKKPTKHLATKAAR	35-S[Propionyl (N-term)]TAGNK[Propionyl (K)]K[Propionyl (K)]PTK[Propionyl (K)]HLATK[Trimethyl (K)]AAR	Trimethyl (K24)	0.342952490920921	0.226150756389137	0.520079671219327	0.00203972391107441	0.321881459721555	0.261474311150507	0.396244180380847	0.11039004839277	0.0896732663208984	0.13589292867453	7.82592869648328E-06	1.70678166408293E-08	0.00358834180441868	0.138032158758363	0.0836868791768925	0.116453385406266	0.304536274463915	0.324142776158784	0.337841120359971	0.00193705771281582	1.24662533535219E-09	0.000198485666855674
STAGNKKPTKHLATKAAR	36-S[Propionyl (N-term)]TAGNK[Propionyl (K)]K[Propionyl (K)]PTK[Propionyl (K)]HLATK[Methyl-Propionyl (K)]AAR	Methyl (K24)	0.648188889770418	0.300518211648504	1.39808111633923	0.237392522816594	0.0734280567391939	0.0455217623085699	0.118441801087284	0.0475952505757774	0.0295067005711848	0.0767726595491757	0.00136030052811404	0.000543218827908531	0.00340639431426133	0.0771427295949916	0.0317044821315395	0.0440834106156366	0.0690259736509801	0.0781398649264988	0.0734008192097828	0.00448216039497791	0.00208470251704271	0.000269384817601808
HLATKAAR	37-H[Propionyl (N-term)]LATK[Methyl (K)]AAR	Methyl (K24)	0.618401551199395	0.25886244919794	1.47731152088961	0.200209352252803	0.0547077305950492	0.0354212427816565	0.0844955047260631	0.033831345462577	0.0219045514815867	0.0522521511919732	0.0000257793893574032	2.06762588304901E-06	0.000321420292272886	0.021256558967351	0.0587977282320186	0.0309816327259217	0.066932520225328	0.0497182060902969	0.0492032138233469	1.12798736347549E-06	0.0000248078441735085	0.00061224411319679
HLATKAAR	38-H[Propionyl (N-term)]LATK[Dimethyl (K)]AAR	Dimethyl (K24)	0.376233538324787	0.207227281606025	0.683074517328771	0.0104108662484291	0.413492416919691	0.307028415794677	0.556873468560077	0.155569715088163	0.115514387240685	0.209514475475555	0.000148029623221709	0.0000205941385101396	0.00106402942470123	0.108227254920195	0.225274085811509	0.154428441999388	0.443016172320453	0.390980897782419	0.408157262247461	0.0000273576857975491	0.0000473755026193892	0.00250272258787049
HLATKAAR	39-H[Propionyl (N-term)]LATK[Methyl-Propionyl (K)]AAR	Methyl (K24)	0.55879778134179	0.406052367753488	0.769001698377179	0.00717872180720594	0.759345847304893	0.647469210176279	0.890553723260756	0.424320774745076	0.361804358133626	0.497639444723781	0.00212112517738014	0.00154662654730182	0.00290902288336185	0.408633502656031	0.493743968117618	0.378657979070378	0.885087000551373	0.745558848693506	0.663515351532771	0.00319873117709921	0.00189159562497935	0.00157722209649198
HLATKAARR	40-H[Propionyl (N-term)]LATK[Dimethyl (K)]AARR	Dimethyl (K24)	0.416404345585784	0.214823314497453	0.807140414104265	0.0212923827773095	0.0236636702741797	0.0170061197764203	0.0329275165767981	0.00985365513467755	0.00708142217645375	0.0137111609919267	1.42836665036604E-09	1.19474562004516E-09	1.70767002920737E-09	0.00664084917300559	0.0104037146318403	0.0138477759251258	0.0242213769385722	0.0195130589196344	0.0280363925237875	1.45172118851415E-09	1.24662533535219E-09	1.61027459278346E-09
Supplementary Table 1. Mass spectrometry determination of differentially modified histone H3 peptides in purified Paramecium histone H3 samples obtained from in vitro methylation reactions with Ezl1wt and Ezl1 H526A proteins. Significantly modified peptides (p-value<0.05) from 3 independent biological replicates are highlighted (in yellow). For peptides present in each condition with identical mo…
