# Supplementary material for: The Polycomb protein Ezl1 mediates H3K9 and H3K27 methylation to repress transposable elements in Paramecium
Source: Nat Commun. 2019 Jun 20;10:2710. doi: 10.1038/s41467-019-10648-5 (PMC6586856; doi:10.1038/s41467-019-10648-5)
Supplement: Supplementary file 5 — Supplementary Data 2 [file 41467_2019_10648_MOESM5_ESM.xlsx]

## Sheet: Up-regulated
ParameciumDB link	ID	NAME	SYNONYMS	Pfam domain	LogFC_EARLY	LogFC_LATE	PvalueEARLY	PvalueLATE	SignifEARLY	SignifLATE	Autogamy Expression Profile
PTET.51.1.G0700039	PTET.51.1.G0700039	PTET.51.1.G0700039	Ptcen_icl7a, cen_icl7, cen_icl7a, PTETG7000008001	NA	8.27923	6.66274	4.6566e-46	2.54807e-38	TRUE	TRUE	Early repression
PTET.51.1.G1340123	PTET.51.1.G1340123	PTET.51.1.G1340123		NA	-2.20478	5.76793	0.0908025	2.22861e-15	FALSE	TRUE	none
PTET.51.1.G0300106	PTET.51.1.G0300106	PTET.51.1.G0300106		NA	1.4891	5.5647	0.993616	3.29252e-18	FALSE	TRUE	none
PTET.51.1.G0420259	PTET.51.1.G0420259	PTET.51.1.G0420259		NA	1.53882	5.27214	1	1.66397e-13	FALSE	TRUE	none
PTET.51.1.G0950056	PTET.51.1.G0950056	PTET.51.1.G0950056		NA	-0.328833	5.23426	1	1.72716e-19	FALSE	TRUE	Intermediate peak
PTET.51.1.G0360002	PTET.51.1.G0360002	PTET.51.1.G0360002		NA	0.114443	5.22847	1	4.75302e-16	FALSE	TRUE	Early peak
PTET.51.1.G0400181	PTET.51.1.G0400181	PTET.51.1.G0400181		NA	-0.362216	5.1603	1	1.45777e-20	FALSE	TRUE	Intermediate peak
PTET.51.1.G1420049	PTET.51.1.G1420049	PTET.51.1.G1420049		NA	2.2194	5.01515	0.0733824	5.98518e-18	FALSE	TRUE	none
PTET.51.1.G0630208	PTET.51.1.G0630208	PTET.51.1.G0630208		NA	-1.70675	4.97376	1	1.26938e-08	FALSE	TRUE	none
PTET.51.1.G1590123	PTET.51.1.G1590123	PTET.51.1.G1590123	alpha-51D, sAG_alpha51D	Paramecium surface antigen domain (PF01508.14)	2.34697	4.96513	0.0370584	9.56699e-18	TRUE	TRUE	Intermediate peak
PTET.51.1.G0350183	PTET.51.1.G0350183	PTET.51.1.G0350183		NA	-0.872973	4.85925	1	1.13299e-15	FALSE	TRUE	Intermediate peak
PTET.51.1.G0200200	PTET.51.1.G0200200	PTET.51.1.G0200200		NA	-2.01467	4.82701	0.690315	8.46381e-09	FALSE	TRUE	Late induction
PTET.51.1.G0360006	PTET.51.1.G0360006	PTET.51.1.G0360006		NA	-1.50203	4.73691	1	1.46756e-11	FALSE	TRUE	Late induction
PTET.51.1.G0750002	PTET.51.1.G0750002	PTET.51.1.G0750002		NA	1.63008	4.64289	1	4.08948e-09	FALSE	TRUE	Late induction
PTET.51.1.G0560236	PTET.51.1.G0560236	PTET.51.1.G0560236		WD domain, G-beta repeat (PF00400.30)	0.039534	4.5678	1	3.32544e-13	FALSE	TRUE	Intermediate peak
PTET.51.1.G1020187	PTET.51.1.G1020187	PTET.51.1.G1020187		NA	-0.178708	4.50479	1	7.28714e-09	FALSE	TRUE	Intermediate peak
PTET.51.1.G2800001	PTET.51.1.G2800001	PTET.51.1.G2800001		NA	1.08989	4.4256	1	3.18572e-06	FALSE	TRUE	none
PTET.51.1.G0950057	PTET.51.1.G0950057	PTET.51.1.G0950057		NA	-0.314056	4.32228	1	4.53295e-13	FALSE	TRUE	Intermediate peak
PTET.51.1.G0790188	PTET.51.1.G0790188	PTET.51.1.G0790188		NA	-0.536269	4.3154	1	2.15135e-10	FALSE	TRUE	Intermediate peak
PTET.51.1.G0740033	PTET.51.1.G0740033	PTET.51.1.G0740033		NA	-2.412	4.19692	0.233023	2.06537e-07	FALSE	TRUE	Late induction
PTET.51.1.G0620172	PTET.51.1.G0620172	PTET.51.1.G0620172		NA	-0.846836	4.19027	1	1.921e-06	FALSE	TRUE	Intermediate peak
PTET.51.1.G1060032	PTET.51.1.G1060032	PTET.51.1.G1060032		NA	0.171521	4.15337	1	2.16156e-08	FALSE	TRUE	none
PTET.51.1.G1220022	PTET.51.1.G1220022	PTET.51.1.G1220022		Domain of unknown function (DUF4200) (PF13863.4)	0.148378	4.1308	1	1.80896e-29	FALSE	TRUE	none
PTET.51.1.G2320001	PTET.51.1.G2320001	PTET.51.1.G2320001		NA	0.183328	4.08252	1	2.08797e-07	FALSE	TRUE	none
PTET.51.1.G1190058	PTET.51.1.G1190058	PTET.51.1.G1190058		NA	-1.04165	4.0787	1	6.07174e-13	FALSE	TRUE	Intermediate peak
PTET.51.1.G1550066	PTET.51.1.G1550066	PTET.51.1.G1550066		Cyclin-dependent kinase regulatory subunit (PF01111.17)	-0.15717	4.06776	1	1.70628e-08	FALSE	TRUE	Intermediate peak
PTET.51.1.G0350166	PTET.51.1.G0350166	PTET.51.1.G0350166		NA	-0.310455	4.05868	1	4.19446e-08	FALSE	TRUE	Intermediate peak
PTET.51.1.G1020186	PTET.51.1.G1020186	PTET.51.1.G1020186		NA	0.226	4.05304	1	1.9495e-06	FALSE	TRUE	Late induction
PTET.51.1.G1040156	PTET.51.1.G1040156	PTET.51.1.G1040156		NA	0.439767	4.04686	1	1.86735e-05	FALSE	TRUE	Intermediate peak
PTET.51.1.G0120140	PTET.51.1.G0120140	PTET.51.1.G0120140		NA	-0.406547	4.04579	1	1.62937e-13	FALSE	TRUE	Intermediate peak
PTET.51.1.G4770001	PTET.51.1.G4770001	PTET.51.1.G4770001		NA	0.641976	4.02576	1	1.49561e-05	FALSE	TRUE	Late induction
PTET.51.1.G1000144	PTET.51.1.G1000144	PTET.51.1.G1000144		NA	0.181993	4.01631	1	1.69685e-12	FALSE	TRUE	Intermediate peak
PTET.51.1.G2170001	PTET.51.1.G2170001	PTET.51.1.G2170001		NA	-0.887482	3.98688	NA	3.62813e-05	FALSE	TRUE	none
PTET.51.1.G0120198	PTET.51.1.G0120198	PTET.51.1.G0120198		NA	-0.990106	3.97776	1	2.59218e-10	FALSE	TRUE	Intermediate peak
PTET.51.1.G0570051	PTET.51.1.G0570051	PTET.51.1.G0570051		NA	-0.833914	3.96207	1	2.43486e-14	FALSE	TRUE	Intermediate peak
PTET.51.1.G1850017	PTET.51.1.G1850017	PTET.51.1.G1850017		NA	-1.04442	3.94049	NA	1.36124e-05	FALSE	TRUE	Late induction
PTET.51.1.G1290041	PTET.51.1.G1290041	PTET.51.1.G1290041		NA	-0.47214	3.92769	1	1.72569e-16	FALSE	TRUE	Intermediate peak
PTET.51.1.G0150271	PTET.51.1.G0150271	PTET.51.1.G0150271		Protein kinase domain (PF00069.23)	1.04306	3.92366	1	1.49264e-15	FALSE	TRUE	none
PTET.51.1.G0950020	PTET.51.1.G0950020	PTET.51.1.G0950020		NA	-0.145202	3.91225	1	4.98022e-06	FALSE	TRUE	none
PTET.51.1.G0190324	PTET.51.1.G0190324	PTET.51.1.G0190324		NA	-0.919248	3.88538	1	4.52855e-12	FALSE	TRUE	Intermediate peak
PTET.51.1.G0360005	PTET.51.1.G0360005	PTET.51.1.G0360005		NA	-0.941185	3.88402	1	5.65175e-11	FALSE	TRUE	none
PTET.51.1.G0120376	PTET.51.1.G0120376	PTET.51.1.G0120376		NA	-1.06331	3.85975	1	1.08379e-16	FALSE	TRUE	Intermediate peak
PTET.51.1.G0570030	PTET.51.1.G0570030	PTET.51.1.G0570030		Adenylate kinase (PF00406.20)	0.330061	3.85825	1	1.87688e-05	FALSE	TRUE	Early repression
PTET.51.1.G0610198	PTET.51.1.G0610198	PTET.51.1.G0610198		NA	-0.416136	3.85705	1	6.96615e-16	FALSE	TRUE	Intermediate peak
PTET.51.1.G0130193	PTET.51.1.G0130193	PTET.51.1.G0130193		NA	-0.623772	3.85366	1	2.03694e-09	FALSE	TRUE	Intermediate peak
PTET.51.1.G0090337	PTET.51.1.G0090337	PTET.51.1.G0090337		NA	-0.467118	3.81477	1	8.84406e-08	FALSE	TRUE	Intermediate peak
PTET.51.1.G0230191	PTET.51.1.G0230191	SPO11	PtSpo11, Spo11	Type IIB DNA topoisomerase (PF04406.12)	-1.08072	3.80442	1	2.21173e-09	FALSE	TRUE	Early peak
PTET.51.1.G0770143	PTET.51.1.G0770143	PTET.51.1.G0770143		NA	-0.153204	3.79978	1	5.28093e-11	FALSE	TRUE	Early peak
PTET.51.1.G1170030	PTET.51.1.G1170030	PTET.51.1.G1170030		NA	-0.923583	3.78848	NA	3.63515e-05	FALSE	TRUE	none
PTET.51.1.G0210235	PTET.51.1.G0210235	PTET.51.1.G0210235		DNA polymerase beta palm (PF14792.4)	-0.469105	3.77989	1	4.19827e-07	FALSE	TRUE	Intermediate peak
PTET.51.1.G0760010	PTET.51.1.G0760010	PTET.51.1.G0760010		NA	0.526899	3.77723	1	5.84482e-16	FALSE	TRUE	Intermediate peak
PTET.51.1.G0730130	PTET.51.1.G0730130	PTET.51.1.G0730130		NA	-0.938178	3.77237	1	2.85464e-09	FALSE	TRUE	Intermediate peak
PTET.51.1.G0610214	PTET.51.1.G0610214	PTET.51.1.G0610214		NA	0.110233	3.76077	1	1.22234e-05	FALSE	TRUE	Intermediate peak
PTET.51.1.G1400105	PTET.51.1.G1400105	PTET.51.1.G1400105		NA	-0.746171	3.7572	1	1.78123e-12	FALSE	TRUE	Intermediate peak
PTET.51.1.G0230001	PTET.51.1.G0230001	PTET.51.1.G0230001		NA	1.66311	3.74769	NA	0.000159283	FALSE	TRUE	none
PTET.51.1.G0370120	PTET.51.1.G0370120	PTET.51.1.G0370120		NA	-0.475737	3.73947	1	1.06494e-06	FALSE	TRUE	Intermediate peak
PTET.51.1.G0180198	PTET.51.1.G0180198	PTET.51.1.G0180198		NA	-1.19994	3.70143	1	1.08782e-08	FALSE	TRUE	Intermediate peak
PTET.51.1.G1020001	PTET.51.1.G1020001	PTET.51.1.G1020001		NA	-0.224648	3.69581	NA	2.78913e-05	FALSE	TRUE	none
PTET.51.1.G0370233	PTET.51.1.G0370233	PTET.51.1.G0370233		NA	-0.128509	3.68821	1	3.11273e-05	FALSE	TRUE	Late induction
PTET.51.1.G1530110	PTET.51.1.G1530110	PTET.51.1.G1530110		NA	-1.4355	3.66506	1	3.20659e-07	FALSE	TRUE	Intermediate peak
PTET.51.1.G0110289	PTET.51.1.G0110289	PTET.51.1.G0110289	PIE1, PDSG1	NA	-0.834513	3.66299	1	2.9545e-09	FALSE	TRUE	Intermediate peak
PTET.51.1.G1790042	PTET.51.1.G1790042	PTET.51.1.G1790042	PTIWI05	Piwi domain (PF02171.15)	-0.0466543	3.66279	1	8.44173e-05	FALSE	TRUE	none
PTET.51.1.G0920152	PTET.51.1.G0920152	PTET.51.1.G0920152		NA	-0.797286	3.65588	1	1.04039e-11	FALSE	TRUE	Intermediate peak
PTET.51.1.G0040217	PTET.51.1.G0040217	PTET.51.1.G0040217		NA	-0.887601	3.64871	1	2.02689e-08	FALSE	TRUE	Intermediate peak
PTET.51.1.G1090119	PTET.51.1.G1090119	PTET.51.1.G1090119		NA	-1.12368	3.648	1	5.49218e-07	FALSE	TRUE	Late induction
PTET.51.1.G1560014	PTET.51.1.G1560014	PTET.51.1.G1560014		NA	-0.138587	3.64367	1	0.000111145	FALSE	TRUE	Intermediate peak
PTET.51.1.G1040139	PTET.51.1.G1040139	PTET.51.1.G1040139		NA	-0.158452	3.61883	1	2.50395e-10	FALSE	TRUE	Late induction
PTET.51.1.G0900221	PTET.51.1.G0900221	PTET.51.1.G0900221		WD domain, G-beta repeat (PF00400.30)	-0.766205	3.61444	1	1.01248e-11	FALSE	TRUE	Intermediate peak
PTET.51.1.G0090187	PTET.51.1.G0090187	PTET.51.1.G0090187		NA	-0.0269531	3.60948	1	1.5761e-09	FALSE	TRUE	Intermediate peak
PTET.51.1.G1640053	PTET.51.1.G1640053	PTET.51.1.G1640053		CRAL/TRIO domain (PF00650.18)	0.280122	3.59816	1	1.1251e-14	FALSE	TRUE	Late induction
PTET.51.1.G0370136	PTET.51.1.G0370136	PTET.51.1.G0370136		NA	-0.85426	3.58692	1	1.02666e-07	FALSE	TRUE	Intermediate peak
PTET.51.1.G1560123	PTET.51.1.G1560123	PTET.51.1.G1560123		NA	-0.575374	3.57909	1	2.83997e-05	FALSE	TRUE	Late induction
PTET.51.1.G0080258	PTET.51.1.G0080258	PTET.51.1.G0080258		NA	-0.382703	3.57133	1	1.6891e-07	FALSE	TRUE	Intermediate peak
PTET.51.1.G0510172	PTET.51.1.G0510172	PTET.51.1.G0510172		NA	-1.30836	3.56814	1	2.34254e-09	FALSE	TRUE	Intermediate peak
PTET.51.1.G0380056	PTET.51.1.G0380056	PTET.51.1.G0380056		NA	-0.893585	3.56664	1	5.17873e-13	FALSE	TRUE	Intermediate peak
PTET.51.1.G0970093	PTET.51.1.G0970093	PTET.51.1.G0970093		NA	0.289514	3.56527	1	6.21952e-09	FALSE	TRUE	Intermediate peak
PTET.51.1.G1240078	PTET.51.1.G1240078	PTET.51.1.G1240078		NA	-1.40994	3.55886	1	8.51976e-08	FALSE	TRUE	Late induction
PTET.51.1.G1150123	PTET.51.1.G1150123	PTET.51.1.G1150123	PTETG11500005001	NA	-0.982167	3.54428	1	6.64032e-09	FALSE	TRUE	Intermediate peak
PTET.51.1.G0200133	PTET.51.1.G0200133	PTET.51.1.G0200133		NA	-0.304094	3.5341	1	1.49011e-06	FALSE	TRUE	Intermediate peak
PTET.51.1.G0950055	PTET.51.1.G0950055	PTET.51.1.G0950055		NA	-0.194059	3.53241	1	3.90431e-05	FALSE	TRUE	none
PTET.51.1.G0480094	PTET.51.1.G0480094	PTET.51.1.G0480094		AAA domain (PF13087.4)	-0.0276879	3.53189	1	0.000249679	FALSE	TRUE	none
PTET.51.1.G0400261	PTET.51.1.G0400261	PTET.51.1.G0400261		NA	0.163801	3.52373	1	0.00022851	FALSE	TRUE	Intermediate peak
PTET.51.1.G0150223	PTET.51.1.G0150223	PTET.51.1.G0150223		NA	-0.434948	3.52289	1	2.5273e-09	FALSE	TRUE	Intermediate peak
PTET.51.1.G0730126	PTET.51.1.G0730126	PTET.51.1.G0730126		Protein kinase domain (PF00069.23)	0.105438	3.5166	1	7.21436e-07	FALSE	TRUE	Intermediate peak
PTET.51.1.G0470133	PTET.51.1.G0470133	PTET.51.1.G0470133		NA	-0.925805	3.50308	1	1.35334e-06	FALSE	TRUE	Intermediate peak
PTET.51.1.G0920155	PTET.51.1.G0920155	PTET.51.1.G0920155		NA	-1.2742	3.49365	1	4.21489e-10	FALSE	TRUE	Intermediate peak
PTET.51.1.G0680113	PTET.51.1.G0680113	PTET.51.1.G0680113	PTIWI08	Piwi domain (PF02171.15)	-1.99479	3.4819	0.749912	7.46807e-05	FALSE	TRUE	Late induction
PTET.51.1.G0660068	PTET.51.1.G0660068	PTET.51.1.G0660068		JmjC domain, hydroxylase (PF02373.20)	-0.788622	3.47991	1	3.60718e-09	FALSE	TRUE	Intermediate peak
PTET.51.1.G0750001	PTET.51.1.G0750001	PTET.51.1.G0750001		NA	0.543173	3.47594	1	0.000634813	FALSE	TRUE	none
PTET.51.1.G0090252	PTET.51.1.G0090252	PTET.51.1.G0090252		NA	-1.59962	3.47586	1	9.58917e-06	FALSE	TRUE	Intermediate peak
PTET.51.1.G0450200	PTET.51.1.G0450200	PTET.51.1.G0450200	Hsp70Pt02, PTETG4500001001	Hsp70 protein (PF00012.18)	-0.882475	3.45984	1	0.00057269	FALSE	TRUE	Late repression
PTET.51.1.G0530209	PTET.51.1.G0530209	PTET.51.1.G0530209		Myb-like DNA-binding domain (PF00249.29)	0.26499	3.44945	1	2.01792e-05	FALSE	TRUE	none
PTET.51.1.G1300067	PTET.51.1.G1300067	PTET.51.1.G1300067		NA	-0.923237	3.4426	1	3.35897e-08	FALSE	TRUE	Intermediate peak
PTET.51.1.G1350072	PTET.51.1.G1350072	PTET.51.1.G1350072		NA	0.161782	3.44078	1	0.000434087	FALSE	TRUE	Late induction
PTET.51.1.G1960003	PTET.51.1.G1960003	PTET.51.1.G1960003		NA	-1.05325	3.44007	1	1.86096e-07	FALSE	TRUE	Intermediate peak
PTET.51.1.G0260185	PTET.51.1.G0260185	PTET.51.1.G0260185		NA	0.177432	3.43977	1	4.33805e-08	FALSE	TRUE	Intermediate peak
PTET.51.1.G0750009	PTET.51.1.G0750009	PTET.51.1.G0750009		NA	0.107483	3.43816	1	0.000115448	FALSE	TRUE	none
PTET.51.1.G0070418	PTET.51.1.G0070418	PTET.51.1.G0070418		NA	-0.469821	3.42688	1	7.76234e-07	FALSE	TRUE	Intermediate peak
PTET.51.1.G0050374	PTET.51.1.G0050374	ND7	nd7, PTETG500020001	NA	1.35092	3.42406	1	0.000852593	FALSE	TRUE	none
PTET.51.1.G0810201	PTET.51.1.G0810201	PTET.51.1.G0810201		NA	-0.516488	3.42191	1	2.48126e-06	FALSE	TRUE	Intermediate peak
PTET.51.1.G0460166	PTET.51.1.G0460166	PTET.51.1.G0460166		NA	-0.190444	3.41577	NA	9.56533e-05	FALSE	TRUE	Late induction
PTET.51.1.G0720026	PTET.51.1.G0720026	PTET.51.1.G0720026		NA	-0.845383	3.41133	1	2.87212e-06	FALSE	TRUE	Late induction
PTET.51.1.G3160002	PTET.51.1.G3160002	PTET.51.1.G3160002		NA	0	3.40936	NA	0.000813481	FALSE	TRUE	Late induction
PTET.51.1.G1120107	PTET.51.1.G1120107	PTET.51.1.G1120107		Myb-like DNA-binding domain (PF13921.4)	-0.169589	3.40894	1	1.32834e-06	FALSE	TRUE	Intermediate peak
PTET.51.1.G0180123	PTET.51.1.G0180123	PTET.51.1.G0180123		NA	-0.269067	3.40425	1	0.000170195	FALSE	TRUE	Late induction
PTET.51.1.G1360135	PTET.51.1.G1360135	PTET.51.1.G1360135		NA	-0.808806	3.39884	1	1.00215e-05	FALSE	TRUE	Late induction
PTET.51.1.G1070085	PTET.51.1.G1070085	PTET.51.1.G1070085		Cyclin-dependent kinase regulatory subunit (PF01111.17)	-0.299787	3.39195	1	2.98353e-07	FALSE	TRUE	Intermediate peak
PTET.51.1.G1500066	PTET.51.1.G1500066	PTET.51.1.G1500066		Ulp1 protease family, C-terminal catalytic domain (PF02902.17)	-0.464259	3.38465	1	8.28028e-11	FALSE	TRUE	Intermediate peak
PTET.51.1.G2620004	PTET.51.1.G2620004	PTET.51.1.G2620004		NA	-0.31419	3.38361	1	0.000430796	FALSE	TRUE	none
PTET.51.1.G1540101	PTET.51.1.G1540101	PTET.51.1.G1540101		NA	2.60704	3.38261	NA	0.000698099	FALSE	TRUE	Late induction
PTET.51.1.G0260213	PTET.51.1.G0260213	PTET.51.1.G0260213		NA	-0.585506	3.3671	1	3.27211e-09	FALSE	TRUE	Intermediate peak
PTET.51.1.G0150099	PTET.51.1.G0150099	PTET.51.1.G0150099		NA	-1.6257	3.3588	0.84852	8.64023e-07	FALSE	TRUE	Late induction
PTET.51.1.G0970003	PTET.51.1.G0970003	PTET.51.1.G0970003		NA	-0.354857	3.35653	1	3.11273e-05	FALSE	TRUE	Intermediate peak
PTET.51.1.G0340197	PTET.51.1.G0340197	PTET.51.1.G0340197		Transposase IS4 (PF13843.4)	0.203014	3.35406	1	2.227e-08	FALSE	TRUE	Intermediate peak
PTET.51.1.G0760009	PTET.51.1.G0760009	PTET.51.1.G0760009		NA	0.707665	3.34013	1	4.33728e-25	FALSE	TRUE	Intermediate peak
PTET.51.1.G0500162	PTET.51.1.G0500162	PTET.51.1.G0500162		NA	-1.24284	3.33747	1	2.79118e-06	FALSE	TRUE	Intermediate peak
PTET.51.1.G0970059	PTET.51.1.G0970059	PTET.51.1.G0970059		NA	-0.281736	3.33429	1	2.00433e-09	FALSE	TRUE	Intermediate peak
PTET.51.1.G0120375	PTET.51.1.G0120375	PTET.51.1.G0120375		NA	0.876264	3.33195	NA	0.000652599	FALSE	TRUE	Late induction
PTET.51.1.G1210169	PTET.51.1.G1210169	PTET.51.1.G1210169		RanBP1 domain (PF00638.16)	-0.181499	3.32889	1	0.000204905	FALSE	TRUE	Early peak
PTET.51.1.G0400276	PTET.51.1.G0400276	PTET.51.1.G0400276		NA	0.148509	3.32824	1	1.1181e-07	FALSE	TRUE	Intermediate peak
PTET.51.1.G0070121	PTET.51.1.G0070121	PTET.51.1.G0070121	DCL5	Ribonuclease III domain (PF00636.24)	-0.790112	3.32813	1	1.82965e-08	FALSE	TRUE	Intermediate peak
PTET.51.1.G0380022	PTET.51.1.G0380022	PTET.51.1.G0380022		NA	-0.345145	3.32569	1	3.00282e-08	FALSE	TRUE	Late induction
PTET.51.1.G1390096	PTET.51.1.G1390096	PTET.51.1.G1390096		NA	-0.267055	3.31642	1	2.56156e-08	FALSE	TRUE	Late induction
PTET.51.1.G0430272	PTET.51.1.G0430272	PTET.51.1.G0430272		MIZ/SP-RING zinc finger (PF02891.18)	-0.611599	3.30254	1	1.84603e-11	FALSE	TRUE	Early peak
PTET.51.1.G1070004	PTET.51.1.G1070004	PTET.51.1.G1070004		NA	-0.337063	3.29191	1	0.00118498	FALSE	TRUE	Late repression
PTET.51.1.G0440203	PTET.51.1.G0440203	PTET.51.1.G0440203		NA	0.186082	3.29153	1	4.55989e-09	FALSE	TRUE	Intermediate peak
PTET.51.1.G0070139	PTET.51.1.G0070139	PTET.51.1.G0070139		NA	-0.164599	3.28805	1	2.4019e-06	FALSE	TRUE	Intermediate peak
PTET.51.1.G0380031	PTET.51.1.G0380031	PTET.51.1.G0380031		NA	-0.604153	3.28785	1	0.00140285	FALSE	TRUE	Late induction
PTET.51.1.G0910133	PTET.51.1.G0910133	PTET.51.1.G0910133		NA	-1.02403	3.28088	1	0.000251286	FALSE	TRUE	Intermediate peak
PTET.51.1.G0050297	PTET.51.1.G0050297	PTET.51.1.G0050297		NA	0.292754	3.28016	1	8.97811e-24	FALSE	TRUE	Intermediate peak
PTET.51.1.G1660029	PTET.51.1.G1660029	PTET.51.1.G1660029		NA	-0.140753	3.27919	1	2.44126e-07	FALSE	TRUE	Intermediate peak
PTET.51.1.G0140243	PTET.51.1.G0140243	PTET.51.1.G0140243		SNF2 family N-terminal domain (PF00176.21)	-0.62344	3.26738	1	2.45347e-09	FALSE	TRUE	Intermediate peak
PTET.51.1.G1020165	PTET.51.1.G1020165	PTET.51.1.G1020165		NA	-0.555592	3.26726	1	6.9244e-05	FALSE	TRUE	Intermediate peak
PTET.51.1.G1430115	PTET.51.1.G1430115	PTET.51.1.G1430115		Paramecium surface antigen domain (PF01508.14)	0.785208	3.2643	1	0.00112412	FALSE	TRUE	none
PTET.51.1.G1900003	PTET.51.1.G1900003	PTET.51.1.G1900003		NA	-0.224956	3.262	1	1.55261e-06	FALSE	TRUE	none
PTET.51.1.G0230216	PTET.51.1.G0230216	PTET.51.1.G0230216		NA	0.929927	3.26189	1	1.02248e-05	FALSE	TRUE	none
PTET.51.1.G0030203	PTET.51.1.G0030203	PTET.51.1.G0030203		PHD-finger (PF00628.27)	0.0400274	3.26152	1	2.65001e-10	FALSE	TRUE	Intermediate peak
PTET.51.1.G0390053	PTET.51.1.G0390053	PTET.51.1.G0390053		Zinc finger, C3HC4 type (RING finger) (PF13923.4)	-0.587304	3.26055	1	8.28028e-11	FALSE	TRUE	Intermediate peak
PTET.51.1.G0930132	PTET.51.1.G0930132	PTET.51.1.G0930132		NA	-0.659922	3.25783	1	4.51226e-09	FALSE	TRUE	Intermediate peak
PTET.51.1.G0570063	PTET.51.1.G0570063	PTET.51.1.G0570063		NA	-1.92475	3.25736	0.832093	0.00025769	FALSE	TRUE	Intermediate peak
PTET.51.1.G0950089	PTET.51.1.G0950089	PTET.51.1.G0950089		NA	-0.0659186	3.2535	1	1.54125e-09	FALSE	TRUE	Intermediate peak
PTET.51.1.G0710159	PTET.51.1.G0710159	PTET.51.1.G0710159		Myb-like DNA-binding domain (PF00249.29)	0.0703802	3.25188	1	8.42945e-10	FALSE	TRUE	Intermediate peak
PTET.51.1.G0440187	PTET.51.1.G0440187	PTET.51.1.G0440187		NA	-0.859944	3.23949	1	0.00030409	FALSE	TRUE	Late induction
PTET.51.1.G2740007	PTET.51.1.G2740007	PTET.51.1.G2740007		Myb-like DNA-binding domain (PF13921.4)	-0.137096	3.23879	1	1.57703e-06	FALSE	TRUE	Intermediate peak
PTET.51.1.G0400281	PTET.51.1.G0400281	PTET.51.1.G0400281		NA	0.0515166	3.23606	1	1.79063e-08	FALSE	TRUE	Intermediate peak
PTET.51.1.G0010315	PTET.51.1.G0010315	PTET.51.1.G0010315	PTMB.219, PTETG100122001	NA	-0.308106	3.23425	1	4.32802e-10	FALSE	TRUE	Intermediate peak
PTET.51.1.G0200109	PTET.51.1.G0200109	PTET.51.1.G0200109		NA	-0.625638	3.22837	1	7.23886e-06	FALSE	TRUE	Late induction
PTET.51.1.G0020495	PTET.51.1.G0020495	PTET.51.1.G0020495		Putative DNA-binding domain (PF04326.12)	0.420768	3.22401	1	4.31304e-07	FALSE	TRUE	Intermediate peak
PTET.51.1.G0750138	PTET.51.1.G0750138	PTET.51.1.G0750138		Myb-like DNA-binding domain (PF13921.4)	-0.131298	3.22343	1	8.26835e-06	FALSE	TRUE	Intermediate peak
PTET.51.1.G0710056	PTET.51.1.G0710056	PTET.51.1.G0710056		NA	-0.136116	3.22307	1	9.02379e-15	FALSE	TRUE	Intermediate peak
PTET.51.1.G0570172	PTET.51.1.G0570172	PTET.51.1.G0570172		MIZ/SP-RING zinc finger (PF02891.18)	-1.05246	3.21591	1	7.76804e-06	FALSE	TRUE	Intermediate peak
PTET.51.1.G2000006	PTET.51.1.G2000006	PTET.51.1.G2000006		NA	0	3.21465	1	0.0020454	FALSE	TRUE	none
PTET.51.1.G0550130	PTET.51.1.G0550130	PTET.51.1.G0550130		Poly(ADP-ribose) polymerase and DNA-Ligase Zn-finger region (PF00645.16)	-0.531001	3.20413	1	0.000468272	FALSE	TRUE	Intermediate peak
PTET.51.1.G0450254	PTET.51.1.G0450254	PTET.51.1.G0450254		eRF1 domain 2 (PF03464.13)	0.216005	3.20323	1	3.90431e-05	FALSE	TRUE	none
PTET.51.1.G0010374	PTET.51.1.G0010374	PTET.51.1.G0010374	PTMB.169c, PTETG100125001	Transposase IS4 (PF13843.4)	-1.05196	3.20318	1	1.55276e-05	FALSE	TRUE	Intermediate peak
PTET.51.1.G0230328	PTET.51.1.G0230328	PTET.51.1.G0230328		Myb-like DNA-binding domain (PF00249.29)	-0.326597	3.20085	1	1.06034e-06	FALSE	TRUE	Intermediate peak
PTET.51.1.G0400119	PTET.51.1.G0400119	PTET.51.1.G0400119		NA	-0.245463	3.18252	1	4.89193e-07	FALSE	TRUE	Intermediate peak
PTET.51.1.G0280071	PTET.51.1.G0280071	PTET.51.1.G0280071		NA	-0.320707	3.17442	1	0.00131066	FALSE	TRUE	Late induction
PTET.51.1.G0410001	PTET.51.1.G0410001	PTET.51.1.G0410001		NA	0.11144	3.17348	NA	0.00239691	FALSE	TRUE	none
PTET.51.1.G0330182	PTET.51.1.G0330182	PTET.51.1.G0330182		NA	-0.862992	3.17043	1	1.73058e-05	FALSE	TRUE	Intermediate peak
PTET.51.1.G0250240	PTET.51.1.G0250240	PTET.51.1.G0250240		NA	-0.0596447	3.16299	1	4.48604e-10	FALSE	TRUE	Late induction
PTET.51.1.G1180145	PTET.51.1.G1180145	PTET.51.1.G1180145		Myb-like DNA-binding domain (PF00249.29)	0.0866199	3.15885	1	7.34163e-12	FALSE	TRUE	Intermediate peak
PTET.51.1.G0020155	PTET.51.1.G0020155	PTET.51.1.G0020155		NA	-0.100389	3.15286	1	2.60619e-10	FALSE	TRUE	Intermediate peak
PTET.51.1.G0380073	PTET.51.1.G0380073	PTET.51.1.G0380073		Transposase IS4 (PF13843.4)	-1.56203	3.14445	0.762311	5.49218e-07	FALSE	TRUE	Intermediate peak
PTET.51.1.G0350154	PTET.51.1.G0350154	PTET.51.1.G0350154		NA	-0.460628	3.13158	1	3.64842e-06	FALSE	TRUE	Intermediate peak
PTET.51.1.G0260286	PTET.51.1.G0260286	PTET.51.1.G0260286		NA	-0.30563	3.12815	1	2.61378e-06	FALSE	TRUE	Intermediate peak
PTET.51.1.G1060031	PTET.51.1.G1060031	PTET.51.1.G1060031		NA	0.631793	3.12805	1	2.64876e-06	FALSE	TRUE	none
PTET.51.1.G1140150	PTET.51.1.G1140150	PTET.51.1.G1140150		NA	-1.2555	3.12705	NA	0.00231604	FALSE	TRUE	none
PTET.51.1.G0980174	PTET.51.1.G0980174	PTET.51.1.G0980174		NA	-0.375719	3.12547	1	4.97743e-07	FALSE	TRUE	Intermediate peak
PTET.51.1.G2860001	PTET.51.1.G2860001	PTET.51.1.G2860001		MIZ/SP-RING zinc finger (PF02891.18)	-0.950815	3.1205	1	5.42231e-06	FALSE	TRUE	Intermediate peak
PTET.51.1.G0590135	PTET.51.1.G0590135	PTET.51.1.G0590135	PtSMC4-2, SMC4	RecF/RecN/SMC N terminal domain (PF02463.17)	-1.24743	3.11694	1	9.61146e-09	FALSE	TRUE	Intermediate peak
PTET.51.1.G1160109	PTET.51.1.G1160109	PTET.51.1.G1160109		ABC transporter (PF00005.25)	0.019383	3.10711	1	1.52642e-07	FALSE	TRUE	Intermediate peak
PTET.51.1.G0020335	PTET.51.1.G0020335	PTET.51.1.G0020335		NA	-0.76387	3.10394	1	0.00128844	FALSE	TRUE	Late induction
PTET.51.1.G0900184	PTET.51.1.G0900184	PTET.51.1.G0900184		NLI interacting factor-like phosphatase (PF03031.16)	-0.243818	3.10212	1	5.45979e-06	FALSE	TRUE	Intermediate peak
PTET.51.1.G0230222	PTET.51.1.G0230222	PTET.51.1.G0230222		NA	-0.102512	3.09944	1	3.55983e-13	FALSE	TRUE	Intermediate peak
PTET.51.1.G0550096	PTET.51.1.G0550096	PTET.51.1.G0550096		NA	1.40808	3.09097	NA	0.00168822	FALSE	TRUE	none
PTET.51.1.G0560034	PTET.51.1.G0560034	PTET.51.1.G0560034		Response regulator receiver domain (PF00072.22)	-0.0763695	3.09001	1	2.34274e-08	FALSE	TRUE	none
PTET.51.1.G0980203	PTET.51.1.G0980203	PTET.51.1.G0980203		NA	0.589189	3.08519	1	1.5437e-05	FALSE	TRUE	none
PTET.51.1.G0210270	PTET.51.1.G0210270	PTET.51.1.G0210270		NA	-0.130896	3.08249	NA	0.00319155	FALSE	TRUE	none
PTET.51.1.G0360007	PTET.51.1.G0360007	PTET.51.1.G0360007		NA	0.00692915	3.07928	1	8.23218e-07	FALSE	TRUE	Intermediate peak
PTET.51.1.G0910102	PTET.51.1.G0910102	PTET.51.1.G0910102	Hsp70Pt04	Hsp70 protein (PF00012.18)	-2.75298	3.06407	0.0429898	0.000114109	TRUE	TRUE	Late repression
PTET.51.1.G1140067	PTET.51.1.G1140067	PTET.51.1.G1140067		NA	-0.578248	3.06342	NA	0.00220228	FALSE	TRUE	none
PTET.51.1.G1070046	PTET.51.1.G1070046	PTET.51.1.G1070046		DEAD/DEAH box helicase (PF00270.27)	-1.2983	3.06133	1	2.43933e-06	FALSE	TRUE	Early peak
PTET.51.1.G0120245	PTET.51.1.G0120245	PTET.51.1.G0120245		NA	-0.000605508	3.05941	1	5.5759e-10	FALSE	TRUE	Late induction
PTET.51.1.G1230096	PTET.51.1.G1230096	PTET.51.1.G1230096		NA	0.053343	3.04962	1	0.000742478	FALSE	TRUE	Late induction
PTET.51.1.G0010528	PTET.51.1.G0010528	PTET.51.1.G0010528	PTMB.43c, PTETG100109001	AAA domain (PF13086.4)	-0.528555	3.04892	1	1.45234e-10	FALSE	TRUE	Intermediate peak
PTET.51.1.G0730158	PTET.51.1.G0730158	PTET.51.1.G0730158		NA	-0.764989	3.04858	1	0.000106164	FALSE	TRUE	Intermediate peak
PTET.51.1.G3010001	PTET.51.1.G3010001	PTET.51.1.G3010001		NA	0.159704	3.04411	1	5.61668e-07	FALSE	TRUE	Intermediate peak
PTET.51.1.G1670001	PTET.51.1.G1670001	PTET.51.1.G1670001		NA	-0.189108	3.03703	NA	0.00191433	FALSE	TRUE	none
PTET.51.1.G1640052	PTET.51.1.G1640052	PTET.51.1.G1640052		NA	0.53743	3.02414	1	3.10366e-07	FALSE	TRUE	Late induction
PTET.51.1.G0120094	PTET.51.1.G0120094	PTET.51.1.G0120094		NA	-0.250589	3.02207	1	5.96365e-06	FALSE	TRUE	Intermediate peak
PTET.51.1.G1070017	PTET.51.1.G1070017	PTET.51.1.G1070017		NA	1.7359	3.01445	NA	0.00380677	FALSE	TRUE	none
PTET.51.1.G0120199	PTET.51.1.G0120199	PTET.51.1.G0120199		NA	-1.52534	3.01232	1	0.000133843	FALSE	TRUE	Intermediate peak
PTET.51.1.G0580036	PTET.51.1.G0580036	PTET.51.1.G0580036	SETb1	NA	0.275188	3.0117	1	7.40164e-09	FALSE	TRUE	Early peak
PTET.51.1.G0280295	PTET.51.1.G0280295	PTET.51.1.G0280295		NA	0.919822	3.01087	NA	0.00370862	FALSE	TRUE	none
PTET.51.1.G0100167	PTET.51.1.G0100167	PTET.51.1.G0100167		NA	-0.685777	3.00967	1	2.19379e-05	FALSE	TRUE	Intermediate peak
PTET.51.1.G0170233	PTET.51.1.G0170233	PTET.51.1.G0170233	EZL4, EZL, PTETG1700020001	NA	-0.40886	3.00535	1	4.94078e-14	FALSE	TRUE	Intermediate peak
PTET.51.1.G0440186	PTET.51.1.G0440186	PTET.51.1.G0440186		NA	-0.38469	3.00443	1	1.56871e-07	FALSE	TRUE	Intermediate peak
PTET.51.1.G1430110	PTET.51.1.G1430110	PTET.51.1.G1430110	PTETG14300005001	Paramecium surface antigen domain (PF01508.14)	-0.192284	2.99804	1	7.38393e-05	FALSE	TRUE	none
PTET.51.1.G0930087	PTET.51.1.G0930087	PTET.51.1.G0930087		NA	0.11267	2.99662	1	1.91679e-09	FALSE	TRUE	Intermediate peak
PTET.51.1.G1140146	PTET.51.1.G1140146	KU80c	PtKu80-3, Ku80	Ku70/Ku80 beta-barrel domain (PF02735.14)	-0.988625	2.9962	1	0.000184964	FALSE	TRUE	Intermediate peak
PTET.51.1.G0100275	PTET.51.1.G0100275	PTET.51.1.G0100275	PTETG1000014001	NA	0.669992	2.99305	1	1.9718e-07	FALSE	TRUE	Late induction
PTET.51.1.G1380095	PTET.51.1.G1380095	PTET.51.1.G1380095		PHD-like zinc-binding domain (PF13771.4)	-0.148691	2.98996	1	2.3302e-12	FALSE	TRUE	Early peak
PTET.51.1.G1250169	PTET.51.1.G1250169	PTET.51.1.G1250169		NA	0.129634	2.98942	NA	0.00458227	FALSE	TRUE	none
PTET.51.1.G0660027	PTET.51.1.G0660027	PTET.51.1.G0660027		short chain dehydrogenase (PF00106.23)	0.268989	2.98942	1	0.00200471	FALSE	TRUE	none
PTET.51.1.G0940013	PTET.51.1.G0940013	PTET.51.1.G0940013		NA	-0.360952	2.98762	1	1.80839e-05	FALSE	TRUE	Intermediate peak
PTET.51.1.G0230023	PTET.51.1.G0230023	PTET.51.1.G0230023		NA	-0.0937663	2.98537	1	7.01172e-09	FALSE	TRUE	Intermediate peak
PTET.51.1.G0030168	PTET.51.1.G0030168	PTET.51.1.G0030168		NA	-1.23328	2.97978	1	4.11939e-06	FALSE	TRUE	Intermediate peak
PTET.51.1.G0340215	PTET.51.1.G0340215	PTET.51.1.G0340215		NA	-0.788764	2.97593	1	4.31944e-11	FALSE	TRUE	Intermediate peak
PTET.51.1.G1520043	PTET.51.1.G1520043	PTET.51.1.G1520043		Chromo (CHRromatin Organisation MOdifier) domain (PF00385.22)	-0.56298	2.97149	1	0.000187884	FALSE	TRUE	Intermediate peak
PTET.51.1.G0070099	PTET.51.1.G0070099	PTET.51.1.G0070099		Myb-like DNA-binding domain (PF13921.4)	-0.722025	2.96849	1	1.0237e-05	FALSE	TRUE	Intermediate peak
PTET.51.1.G0660063	PTET.51.1.G0660063	PTET.51.1.G0660063		Myb-like DNA-binding domain (PF00249.29)	-0.40255	2.96532	1	1.33782e-07	FALSE	TRUE	Intermediate peak
PTET.51.1.G1250162	PTET.51.1.G1250162	PTET.51.1.G1250162		MIZ/SP-RING zinc finger (PF02891.18)	-0.607583	2.96463	1	1.88444e-08	FALSE	TRUE	Early peak
PTET.51.1.G0470051	PTET.51.1.G0470051	PTET.51.1.G0470051		NA	-0.419077	2.96109	1	1.99073e-05	FALSE	TRUE	none
PTET.51.1.G1130040	PTET.51.1.G1130040	PTET.51.1.G1130040	PTETG11300009001	NA	-1.3166	2.95794	1	0.00388884	FALSE	TRUE	Intermediate peak
PTET.51.1.G1060030	PTET.51.1.G1060030	PTET.51.1.G1060030		NA	-0.104667	2.9563	1	7.3478e-07	FALSE	TRUE	none
PTET.51.1.G0100289	PTET.51.1.G0100289	PTET.51.1.G0100289	PTETG1000003001	NA	-0.302933	2.95135	1	1.60663e-09	FALSE	TRUE	Early peak
PTET.51.1.G0930179	PTET.51.1.G0930179	PTET.51.1.G0930179		NA	-0.564971	2.94788	1	1.43954e-16	FALSE	TRUE	Intermediate peak
PTET.51.1.G1320107	PTET.51.1.G1320107	PTET.51.1.G1320107		NA	-0.299005	2.9394	1	9.30608e-05	FALSE	TRUE	Intermediate peak
PTET.51.1.G0630048	PTET.51.1.G0630048	PTET.51.1.G0630048		NA	-0.37776	2.93861	1	4.53747e-06	FALSE	TRUE	Intermediate peak
PTET.51.1.G3840001	PTET.51.1.G3840001	PTET.51.1.G3840001		NA	0.567057	2.93463	1	6.50083e-05	FALSE	TRUE	Late induction
PTET.51.1.G0150242	PTET.51.1.G0150242	KU70a	ku70-1	Ku70/Ku80 beta-barrel domain (PF02735.14)	-0.655632	2.93014	1	3.49714e-08	FALSE	TRUE	Intermediate peak
PTET.51.1.G0050231	PTET.51.1.G0050231	PTET.51.1.G0050231		NA	-1.18449	2.92557	1	3.48101e-05	FALSE	TRUE	Intermediate peak
PTET.51.1.G0990094	PTET.51.1.G0990094	PTET.51.1.G0990094		MIZ/SP-RING zinc finger (PF02891.18)	-0.819422	2.92531	1	8.91912e-07	FALSE	TRUE	Intermediate peak
PTET.51.1.G1670111	PTET.51.1.G1670111	PTET.51.1.G1670111		NA	-0.813214	2.91547	1	0.00207021	FALSE	TRUE	Intermediate peak
PTET.51.1.G0560087	PTET.51.1.G0560087	PTET.51.1.G0560087		NA	-0.93833	2.9123	1	1.8735e-07	FALSE	TRUE	Intermediate peak
PTET.51.1.G1240030	PTET.51.1.G1240030	PTET.51.1.G1240030		Oxysterol-binding protein (PF01237.16)	1.90743	2.90009	0.4281	0.000126153	FALSE	TRUE	Late induction
PTET.51.1.G1560085	PTET.51.1.G1560085	PTET.51.1.G1560085		NA	-0.349233	2.89809	1	4.52091e-09	FALSE	TRUE	Late induction
PTET.51.1.G0740099	PTET.51.1.G0740099	PTET.51.1.G0740099		Paramecium surface antigen domain (PF01508.14)	0.369346	2.89437	1	0.000840074	FALSE	TRUE	none
PTET.51.1.G1070131	PTET.51.1.G1070131	PTET.51.1.G1070131		NA	-0.27857	2.88525	1	3.66483e-05	FALSE	TRUE	Intermediate peak
PTET.51.1.G0710115	PTET.51.1.G0710115	PTET.51.1.G0710115		JmjC domain, hydroxylase (PF02373.20)	0.0632506	2.88219	1	1.45757e-15	FALSE	TRUE	Intermediate peak
PTET.51.1.G1380122	PTET.51.1.G1380122	PTET.51.1.G1380122		Chromo (CHRromatin Organisation MOdifier) domain (PF00385.22)	-0.185065	2.87714	1	2.05616e-07	FALSE	TRUE	Intermediate peak
PTET.51.1.G1180067	PTET.51.1.G1180067	PTET.51.1.G1180067		NA	-0.286153	2.87536	1	2.78942e-06	FALSE	TRUE	Intermediate peak
PTET.51.1.G1230037	PTET.51.1.G1230037	PTET.51.1.G1230037		NA	-0.751632	2.87045	1	0.00306973	FALSE	TRUE	Late induction
PTET.51.1.G0430205	PTET.51.1.G0430205	PTET.51.1.G0430205		non-SMC mitotic condensation complex subunit 1 (PF12717.5)	-0.95261	2.87025	1	6.05851e-07	FALSE	TRUE	Intermediate peak
PTET.51.1.G1560038	PTET.51.1.G1560038	PTET.51.1.G1560038		Domain of unknown function (DUF4782) (PF16016.3)	1.9592	2.86825	0.0932954	2.33477e-07	FALSE	TRUE	Late repression
PTET.51.1.G0180124	PTET.51.1.G0180124	PTET.51.1.G0180124		NA	-0.311939	2.86571	1	4.27869e-06	FALSE	TRUE	Intermediate peak
PTET.51.1.G0020217	PTET.51.1.G0020217	PTET.51.1.G0020217		NA	-0.572044	2.86524	1	6.77254e-05	FALSE	TRUE	Late induction
PTET.51.1.G0840161	PTET.51.1.G0840161	PTET.51.1.G0840161		NA	-0.241766	2.86251	1	4.79e-11	FALSE	TRUE	Intermediate peak
PTET.51.1.G0440197	PTET.51.1.G0440197	PTET.51.1.G0440197		PHD-finger (PF00628.27)	0.526856	2.86015	1	5.78375e-07	FALSE	TRUE	Intermediate peak
PTET.51.1.G0630147	PTET.51.1.G0630147	PTET.51.1.G0630147		NA	0.0650847	2.8592	1	2.38091e-06	FALSE	TRUE	Intermediate peak
PTET.51.1.G0610087	PTET.51.1.G0610087	PTET.51.1.G0610087		RNA recognition motif 2 (PF04059.10)	0.100677	2.85878	1	0.00148189	FALSE	TRUE	Early peak
PTET.51.1.G0650171	PTET.51.1.G0650171	PTET.51.1.G0650171		NA	-0.370544	2.85786	1	3.95767e-06	FALSE	TRUE	Late induction
PTET.51.1.G0370143	PTET.51.1.G0370143	PTET.51.1.G0370143		NA	-0.803866	2.85333	1	9.35505e-08	FALSE	TRUE	Intermediate peak
PTET.51.1.G0220357	PTET.51.1.G0220357	PTET.51.1.G0220357		NA	-0.111255	2.84794	NA	0.0065774	FALSE	TRUE	none
PTET.51.1.G0660190	PTET.51.1.G0660190	PTET.51.1.G0660190		NA	0.434192	2.84611	1	3.25332e-05	FALSE	TRUE	Intermediate peak
PTET.51.1.G0230275	PTET.51.1.G0230275	PTET.51.1.G0230275		Tesmin/TSO1-like CXC domain, cysteine-rich domain (PF03638.13)	0.0516945	2.84444	1	2.75826e-06	FALSE	TRUE	Intermediate peak
PTET.51.1.G0620188	PTET.51.1.G0620188	PTET.51.1.G0620188		PHD-finger (PF00628.27)	-0.53441	2.84145	1	4.63954e-06	FALSE	TRUE	Intermediate peak
PTET.51.1.G0220076	PTET.51.1.G0220076	PTET.51.1.G0220076		NA	-0.116923	2.83548	1	4.52747e-05	FALSE	TRUE	Intermediate peak
PTET.51.1.G1410065	PTET.51.1.G1410065	LIGK01a	PTETG14100004001	DNA ligase OB-like domain (PF14743.4)	-0.649744	2.83285	1	0.000547056	FALSE	TRUE	Intermediate peak
PTET.51.1.G0540031	PTET.51.1.G0540031	PTET.51.1.G0540031		NA	-0.370441	2.83198	1	0.000104476	FALSE	TRUE	Late induction
PTET.51.1.G0070416	PTET.51.1.G0070416	PTET.51.1.G0070416		NA	-0.252284	2.83189	1	0.000208019	FALSE	TRUE	Intermediate peak
PTET.51.1.G0450199	PTET.51.1.G0450199	PTET.51.1.G0450199	Hsp70Pt02, PTETG4500001001	NA	-0.90751	2.83115	1	0.00191269	FALSE	TRUE	Early repression
PTET.51.1.G0100168	PTET.51.1.G0100168	PTET.51.1.G0100168		NA	0.579679	2.83067	1	1.28894e-25	FALSE	TRUE	Late repression
PTET.51.1.G1750023	PTET.51.1.G1750023	PTET.51.1.G1750023		NA	0.0663858	2.83051	NA	0.00939524	FALSE	TRUE	none
PTET.51.1.G0120377	PTET.51.1.G0120377	PTET.51.1.G0120377		PHD-like zinc-binding domain (PF13771.4)	-0.731638	2.82826	1	1.58339e-07	FALSE	TRUE	Intermediate peak
PTET.51.1.G0850169	PTET.51.1.G0850169	PTET.51.1.G0850169		NA	0.650323	2.8238	1	2.30252e-05	FALSE	TRUE	Early peak
PTET.51.1.G0650036	PTET.51.1.G0650036	PTET.51.1.G0650036		NA	-0.441322	2.81869	1	0.00296092	FALSE	TRUE	Intermediate peak
PTET.51.1.G4970001	PTET.51.1.G4970001	PTET.51.1.G4970001		NA	0.46731	2.81775	1	1.26956e-12	FALSE	TRUE	Intermediate peak
PTET.51.1.G0370246	PTET.51.1.G0370246	PTET.51.1.G0370246		NA	-1.07065	2.81181	1	2.31755e-06	FALSE	TRUE	Intermediate peak
PTET.51.1.G0900199	PTET.51.1.G0900199	PTET.51.1.G0900199		NA	-0.752386	2.80434	1	5.34854e-05	FALSE	TRUE	Intermediate peak
PTET.51.1.G1170102	PTET.51.1.G1170102	PTET.51.1.G1170102		NA	-0.744705	2.80376	1	1.00529e-05	FALSE	TRUE	Intermediate peak
PTET.51.1.G1750045	PTET.51.1.G1750045	PTET.51.1.G1750045		NA	1.02664	2.79914	1	0.00716883	FALSE	TRUE	Intermediate peak
PTET.51.1.G3850002	PTET.51.1.G3850002	PTET.51.1.G3850002		NA	0.00430833	2.78962	1	0.00425167	FALSE	TRUE	none
PTET.51.1.G1550109	PTET.51.1.G1550109	PTET.51.1.G1550109		Helicase conserved C-terminal domain (PF00271.29)	-1.33893	2.78635	1	2.30723e-05	FALSE	TRUE	Early peak
PTET.51.1.G4480001	PTET.51.1.G4480001	PTET.51.1.G4480001		Protein kinase domain (PF00069.23)	0.455672	2.78608	1	1.04986e-07	FALSE	TRUE	none
PTET.51.1.G0860006	PTET.51.1.G0860006	PTET.51.1.G0860006		NA	-0.211865	2.78392	1	0.00342714	FALSE	TRUE	Intermediate peak
PTET.51.1.G0230221	PTET.51.1.G0230221	PTET.51.1.G0230221		NA	-0.0330412	2.78371	1	2.84215e-11	FALSE	TRUE	Intermediate peak
PTET.51.1.G0110239	PTET.51.1.G0110239	PTET.51.1.G0110239		NA	-0.719239	2.77449	1	0.00427318	FALSE	TRUE	Intermediate peak
PTET.51.1.G1370088	PTET.51.1.G1370088	PTET.51.1.G1370088		Protein kinase domain (PF00069.23)	0.46032	2.77441	NA	0.00467903	FALSE	TRUE	none
PTET.51.1.G1420113	PTET.51.1.G1420113	PTET.51.1.G1420113		Paramecium surface antigen domain (PF01508.14)	-0.0920976	2.7726	1	1.50578e-08	FALSE	TRUE	none
PTET.51.1.G1820002	PTET.51.1.G1820002	PTET.51.1.G1820002	PTETG18200001001	Protein kinase domain (PF00069.23)	0.272513	2.77177	1	7.17769e-07	FALSE	TRUE	Early peak
PTET.51.1.G0080253	PTET.51.1.G0080253	PTET.51.1.G0080253	PTETG800025001	NA	-1.09471	2.77174	1	0.000285301	FALSE	TRUE	Early peak
PTET.51.1.G0900218	PTET.51.1.G0900218	PTET.51.1.G0900218		NA	0	2.7706	NA	0.00920821	FALSE	TRUE	none
PTET.51.1.G0040071	PTET.51.1.G0040071	PTET.51.1.G0040071		NA	-0.484283	2.7695	1	2.02068e-08	FALSE	TRUE	Intermediate peak
PTET.51.1.G0180267	PTET.51.1.G0180267	PTET.51.1.G0180267		NA	0.257222	2.76937	1	2.09104e-05	FALSE	TRUE	none
PTET.51.1.G1740026	PTET.51.1.G1740026	PTET.51.1.G1740026		NA	-0.392174	2.76559	1	1.54068e-05	FALSE	TRUE	Intermediate peak
PTET.51.1.G0070261	PTET.51.1.G0070261	PTET.51.1.G0070261		NA	-1.71673	2.76374	1	0.00370836	FALSE	TRUE	Intermediate peak
PTET.51.1.G1120087	PTET.51.1.G1120087	PTET.51.1.G1120087		NA	0.636032	2.75829	1	0.00124403	FALSE	TRUE	Late induction
PTET.51.1.G0360066	PTET.51.1.G0360066	PTET.51.1.G0360066	PTETG3600002001	DNA polymerase beta palm (PF14792.4)	0.0268913	2.75608	1	2.99051e-09	FALSE	TRUE	Intermediate peak
PTET.51.1.G0710091	PTET.51.1.G0710091	PTET.51.1.G0710091		FACT complex subunit (SPT16/CDC68) (PF08644.9)	-0.868232	2.74961	1	2.83699e-07	FALSE	TRUE	Intermediate peak
PTET.51.1.G0800198	PTET.51.1.G0800198	PTET.51.1.G0800198		Chromo (CHRromatin Organisation MOdifier) domain (PF00385.22)	-0.566155	2.74923	1	0.00502175	FALSE	TRUE	Intermediate peak
PTET.51.1.G0050235	PTET.51.1.G0050235	PTET.51.1.G0050235		NA	0.346572	2.74542	NA	0.00992482	FALSE	TRUE	none
PTET.51.1.G0740187	PTET.51.1.G0740187	PTET.51.1.G0740187		RNA recognition motif. (a.k.a. RRM, RBD, or RNP domain) (PF00076.20)	-0.362375	2.73316	1	8.65977e-05	FALSE	TRUE	Early peak
PTET.51.1.G1250085	PTET.51.1.G1250085	PTET.51.1.G1250085		Protein kinase domain (PF00069.23)	0.0263016	2.72535	1	4.52767e-05	FALSE	TRUE	Early peak
PTET.51.1.G0940093	PTET.51.1.G0940093	PTET.51.1.G0940093		SNF2 family N-terminal domain (PF00176.21)	-0.859879	2.72508	1	5.43383e-06	FALSE	TRUE	Intermediate peak
PTET.51.1.G1270081	PTET.51.1.G1270081	PTET.51.1.G1270081		NA	-0.013201	2.72219	1	1.02529e-05	FALSE	TRUE	Late induction
PTET.51.1.G1390005	PTET.51.1.G1390005	PTET.51.1.G1390005		NA	-0.200556	2.72074	1	7.73985e-07	FALSE	TRUE	Intermediate peak
PTET.51.1.G0070462	PTET.51.1.G0070462	PTET.51.1.G0070462		NA	-0.673541	2.71874	1	3.53482e-06	FALSE	TRUE	Intermediate peak
PTET.51.1.G0220150	PTET.51.1.G0220150	PTET.51.1.G0220150		DnaJ domain (PF00226.29)	0.103003	2.71288	1	2.06537e-07	FALSE	TRUE	none
PTET.51.1.G0630181	PTET.51.1.G0630181	PTET.51.1.G0630181		NA	-0.791245	2.71038	1	1.89605e-05	FALSE	TRUE	Intermediate peak
PTET.51.1.G0530200	PTET.51.1.G0530200	PTET.51.1.G0530200		NA	-0.313703	2.70629	1	3.81398e-06	FALSE	TRUE	Late induction
PTET.51.1.G0380169	PTET.51.1.G0380169	PTET.51.1.G0380169		NA	-1.51998	2.70136	1	0.000990155	FALSE	TRUE	Intermediate peak
PTET.51.1.G2880003	PTET.51.1.G2880003	PTET.51.1.G2880003		NA	0.226138	2.69619	1	4.62449e-07	FALSE	TRUE	Early repression
PTET.51.1.G0770014	PTET.51.1.G0770014	PTET.51.1.G0770014		NA	-0.841516	2.69492	1	5.58595e-05	FALSE	TRUE	Intermediate peak
PTET.51.1.G4630001	PTET.51.1.G4630001	PTET.51.1.G4630001		NA	0.469442	2.69131	1	5.66859e-06	FALSE	TRUE	none
PTET.51.1.G0530210	PTET.51.1.G0530210	PTET.51.1.G0530210		NA	0.51687	2.69085	1	0.00986781	FALSE	TRUE	none
PTET.51.1.G2220001	PTET.51.1.G2220001	PTET.51.1.G2220001		NA	1.36787	2.68693	1	0.0157656	FALSE	TRUE	none
PTET.51.1.G0680213	PTET.51.1.G0680213	PTET.51.1.G0680213		NA	0.777716	2.68578	NA	0.0152066	FALSE	TRUE	none
PTET.51.1.G0480112	PTET.51.1.G0480112	PTET.51.1.G0480112		NA	-0.0413028	2.68266	NA	0.00394622	FALSE	TRUE	none
PTET.51.1.G0240073	PTET.51.1.G0240073	PTET.51.1.G0240073		NA	-0.421942	2.67736	1	0.000563627	FALSE	TRUE	Intermediate peak
PTET.51.1.G1560024	PTET.51.1.G1560024	PTET.51.1.G1560024		NA	0.218853	2.67703	1	3.43794e-05	FALSE	TRUE	Intermediate peak
PTET.51.1.G4910003	PTET.51.1.G4910003	PTET.51.1.G4910003		NA	-0.974634	2.67678	1	8.79002e-07	FALSE	TRUE	Intermediate peak
PTET.51.1.G1740041	PTET.51.1.G1740041	PTET.51.1.G1740041		NA	-0.53275	2.67396	1	2.57657e-05	FALSE	TRUE	Intermediate peak
PTET.51.1.G0650095	PTET.51.1.G0650095	PTET.51.1.G0650095		JmjC domain, hydroxylase (PF02373.20)	-1.34173	2.67281	1	0.000124136	FALSE	TRUE	Late induction
PTET.51.1.G1370105	PTET.51.1.G1370105	PTET.51.1.G1370105		Protein kinase domain (PF00069.23)	0.502438	2.67242	NA	0.0143913	FALSE	TRUE	none
PTET.51.1.G0110132	PTET.51.1.G0110132	PTET.51.1.G0110132		NA	0.0155992	2.67133	1	1.58806e-06	FALSE	TRUE	Intermediate peak
PTET.51.1.G0040036	PTET.51.1.G0040036	PTET.51.1.G0040036		PHD-like zinc-binding domain (PF13771.4)	-0.877026	2.66408	1	9.79832e-09	FALSE	TRUE	Intermediate peak
PTET.51.1.G0500213	PTET.51.1.G0500213	PTET.51.1.G0500213		Chromo (CHRromatin Organisation MOdifier) domain (PF00385.22)	0.30543	2.66284	1	6.0246e-05	FALSE	TRUE	Early peak
PTET.51.1.G0840124	PTET.51.1.G0840124	PTET.51.1.G0840124		NA	-0.599432	2.66243	1	0.00636476	FALSE	TRUE	Intermediate peak
PTET.51.1.G1210018	PTET.51.1.G1210018	PTET.51.1.G1210018		NA	0.0149675	2.65719	1	5.01139e-07	FALSE	TRUE	Early peak
PTET.51.1.G0440127	PTET.51.1.G0440127	PTET.51.1.G0440127		NA	-1.06304	2.6552	1	3.603e-08	FALSE	TRUE	Intermediate peak
PTET.51.1.G1130130	PTET.51.1.G1130130	PTET.51.1.G1130130		NA	-0.66555	2.65118	1	0.00497606	FALSE	TRUE	none
PTET.51.1.G0080017	PTET.51.1.G0080017	PTET.51.1.G0080017		NA	-0.62571	2.65089	1	0.0162287	FALSE	TRUE	Late induction
PTET.51.1.G0180282	PTET.51.1.G0180282	PTET.51.1.G0180282		Galactokinase galactose-binding signature (PF10509.7)	-1.01253	2.6449	1	1.36898e-06	FALSE	TRUE	Late induction
PTET.51.1.G1060034	PTET.51.1.G1060034	PTET.51.1.G1060034		NA	-0.0654878	2.64412	1	0.00213008	FALSE	TRUE	none
PTET.51.1.G1370144	PTET.51.1.G1370144	PTET.51.1.G1370144		Protein kinase domain (PF00069.23)	0.592618	2.64247	1	1.51944e-06	FALSE	TRUE	Intermediate peak
PTET.51.1.G3470001	PTET.51.1.G3470001	PTET.51.1.G3470001		NA	0.564103	2.64162	NA	0.0178452	FALSE	TRUE	none
PTET.51.1.G0110267	PTET.51.1.G0110267	PTET.51.1.G0110267		Transposase IS4 (PF13843.4)	-0.614363	2.6411	1	6.39637e-06	FALSE	TRUE	Intermediate peak
PTET.51.1.G0620107	PTET.51.1.G0620107	PTET.51.1.G0620107		Cyclic nucleotide-binding domain (PF00027.27)	-0.223865	2.63782	1	0.00341824	FALSE	TRUE	none
PTET.51.1.G0140387	PTET.51.1.G0140387	PTET.51.1.G0140387		NA	-0.580097	2.63771	NA	0.0171787	FALSE	TRUE	none
PTET.51.1.G1550035	PTET.51.1.G1550035	PTET.51.1.G1550035		NA	-0.271848	2.63763	1	0.000240696	FALSE	TRUE	Intermediate peak
PTET.51.1.G1490082	PTET.51.1.G1490082	PTET.51.1.G1490082		TLD (PF07534.14)	-0.342613	2.62805	1	0.00159173	FALSE	TRUE	Late repression
PTET.51.1.G0080197	PTET.51.1.G0080197	PTET.51.1.G0080197		PQ loop repeat (PF04193.12)	0.131034	2.62482	1	1.11846e-07	FALSE	TRUE	none
PTET.51.1.G0310084	PTET.51.1.G0310084	PTET.51.1.G0310084		NA	-0.197373	2.62331	1	1.20537e-08	FALSE	TRUE	Intermediate peak
PTET.51.1.G0480139	PTET.51.1.G0480139	PTET.51.1.G0480139	PTETG4800011001	Ulp1 protease family, C-terminal catalytic domain (PF02902.17)	-0.117455	2.62249	1	9.95604e-09	FALSE	TRUE	Intermediate peak
PTET.51.1.G0550043	PTET.51.1.G0550043	PTET.51.1.G0550043		NA	-0.891237	2.62014	1	0.00142334	FALSE	TRUE	Intermediate peak
PTET.51.1.G1230038	PTET.51.1.G1230038	PTET.51.1.G1230038		NA	-0.74688	2.61891	1	0.00894962	FALSE	TRUE	Late induction
PTET.51.1.G2620005	PTET.51.1.G2620005	PTET.51.1.G2620005		NA	0.59635	2.61749	1	0.000321033	FALSE	TRUE	none
PTET.51.1.G0490156	PTET.51.1.G0490156	PTET.51.1.G0490156		Major Facilitator Superfamily (PF07690.14)	0.299331	2.61631	1	4.1669e-06	FALSE	TRUE	none
PTET.51.1.G0630130	PTET.51.1.G0630130	PTET.51.1.G0630130		NA	-0.55709	2.61625	1	0.00101431	FALSE	TRUE	Late induction
PTET.51.1.G0130237	PTET.51.1.G0130237	PTET.51.1.G0130237		NA	-0.288628	2.61558	1	0.00061377	FALSE	TRUE	Intermediate peak
PTET.51.1.G0980049	PTET.51.1.G0980049	PTET.51.1.G0980049		NA	-0.247311	2.61491	1	0.0168029	FALSE	TRUE	none
PTET.51.1.G0730049	PTET.51.1.G0730049	PTET.51.1.G0730049		NA	-0.0684878	2.61426	1	3.06522e-05	FALSE	TRUE	Intermediate peak
PTET.51.1.G0190059	PTET.51.1.G0190059	PTET.51.1.G0190059		Histidine kinase-, DNA gyrase B-, and HSP90-like ATPase (PF02518.24)	-0.544978	2.61382	1	0.000216132	FALSE	TRUE	Late induction
PTET.51.1.G0350251	PTET.51.1.G0350251	PTET.51.1.G0350251		NA	-0.518712	2.61359	1	0.0201808	FALSE	TRUE	none
PTET.51.1.G1070115	PTET.51.1.G1070115	PTET.51.1.G1070115		NA	-0.316872	2.61251	1	0.0184819	FALSE	TRUE	Late induction
PTET.51.1.G0550004	PTET.51.1.G0550004	PTET.51.1.G0550004		NA	-0.0957385	2.61248	1	0.000992647	FALSE	TRUE	Intermediate peak
PTET.51.1.G0950019	PTET.51.1.G0950019	PTET.51.1.G0950019		NA	-0.308529	2.61197	1	0.0202051	FALSE	TRUE	none
PTET.51.1.G0170152	PTET.51.1.G0170152	PTET.51.1.G0170152		NA	-0.413032	2.61179	1	0.00616421	FALSE	TRUE	Late induction
PTET.51.1.G4610001	PTET.51.1.G4610001	PTET.51.1.G4610001		NA	-0.0283159	2.61011	1	0.000129266	FALSE	TRUE	Early peak
PTET.51.1.G0080327	PTET.51.1.G0080327	PTET.51.1.G0080327	PTETG800011001	NA	-0.979843	2.60522	1	5.46051e-06	FALSE	TRUE	Intermediate peak
PTET.51.1.G2880002	PTET.51.1.G2880002	PTET.51.1.G2880002		NA	-0.00562963	2.60299	1	7.84757e-09	FALSE	TRUE	Early repression
PTET.51.1.G0340155	PTET.51.1.G0340155	PTET.51.1.G0340155	PTETG3400008001	Ulp1 protease family, C-terminal catalytic domain (PF02902.17)	-0.260681	2.60292	1	9.56461e-11	FALSE	TRUE	Intermediate peak
PTET.51.1.G0390161	PTET.51.1.G0390161	PTET.51.1.G0390161		Cyclic nucleotide-binding domain (PF00027.27)	-0.253334	2.60182	1	1.64339e-05	FALSE	TRUE	none
PTET.51.1.G5480001	PTET.51.1.G5480001	PTET.51.1.G5480001		Myb-like DNA-binding domain (PF00249.29)	-0.819589	2.60051	1	0.00158985	FALSE	TRUE	Intermediate peak
PTET.51.1.G0070388	PTET.51.1.G0070388	PTET.51.1.G0070388	TFIIS2b	Transcription factor S-II (TFIIS) (PF01096.16)	-0.77895	2.59891	1	0.000310603	FALSE	TRUE	Intermediate peak
PTET.51.1.G0540030	PTET.51.1.G0540030	PTET.51.1.G0540030		NA	-0.32179	2.59559	1	0.0166133	FALSE	TRUE	Late induction
PTET.51.1.G1560117	PTET.51.1.G1560117	PTET.51.1.G1560117		WD domain, G-beta repeat (PF00400.30)	-0.736814	2.59413	1	0.000805756	FALSE	TRUE	Intermediate peak
PTET.51.1.G1660050	PTET.51.1.G1660050	PTET.51.1.G1660050		NA	-0.402467	2.594	1	0.00301267	FALSE	TRUE	Late induction
PTET.51.1.G1250095	PTET.51.1.G1250095	PTET.51.1.G1250095		NA	-0.134215	2.59216	1	1.86735e-05	FALSE	TRUE	Intermediate peak
PTET.51.1.G0010316	PTET.51.1.G0010316	PTET.51.1.G0010316	PTMB.218c, PTETG100121001	NA	0.0450724	2.5913	1	1.96784e-10	FALSE	TRUE	Intermediate peak
PTET.51.1.G0580002	PTET.51.1.G0580002	PTET.51.1.G0580002		NA	0.638541	2.5908	1	0.0128043	FALSE	TRUE	Late induction
PTET.51.1.G0350167	PTET.51.1.G0350167	PTET.51.1.G0350167		NA	-0.606062	2.58773	1	8.56246e-05	FALSE	TRUE	Late induction
PTET.51.1.G1660023	PTET.51.1.G1660023	PTET.51.1.G1660023		NA	0.293211	2.58638	1	1.54219e-07	FALSE	TRUE	Intermediate peak
PTET.51.1.G0750147	PTET.51.1.G0750147	PTET.51.1.G0750147		NA	-0.553667	2.58329	1	0.00162874	FALSE	TRUE	Late induction
PTET.51.1.G0490221	PTET.51.1.G0490221	PTET.51.1.G0490221		NA	0.131911	2.57963	1	0.00068901	FALSE	TRUE	Intermediate peak
PTET.51.1.G0930038	PTET.51.1.G0930038	PTET.51.1.G0930038		C2 domain of PTEN tumour-suppressor protein (PF10409.7)	-0.393221	2.56641	1	0.000193121	FALSE	TRUE	Late induction
PTET.51.1.G0370037	PTET.51.1.G0370037	PTET.51.1.G0370037		PHD-like zinc-binding domain (PF13771.4)	-1.27401	2.56548	1	0.00788946	FALSE	TRUE	Intermediate peak
PTET.51.1.G1210039	PTET.51.1.G1210039	PTET.51.1.G1210039		NA	0.137615	2.56403	1	1.45309e-06	FALSE	TRUE	none
PTET.51.1.G0420179	PTET.51.1.G0420179	PTET.51.1.G0420179		NA	0.270354	2.56284	1	0.000160178	FALSE	TRUE	Intermediate peak
PTET.51.1.G0230268	PTET.51.1.G0230268	PTET.51.1.G0230268		NA	-0.420989	2.56131	1	2.4827e-06	FALSE	TRUE	Intermediate peak
PTET.51.1.G1830010	PTET.51.1.G1830010	PTET.51.1.G1830010		WD domain, G-beta repeat (PF00400.30)	-0.357761	2.55985	1	9.2788e-06	FALSE	TRUE	Intermediate peak
PTET.51.1.G1550090	PTET.51.1.G1550090	PTET.51.1.G1550090		Bacterial-like globin (PF01152.19)	0.323275	2.55803	1	0.00219069	FALSE	TRUE	none
PTET.51.1.G0350158	PTET.51.1.G0350158	PTET.51.1.G0350158		NA	-0.92493	2.55756	1	5.55229e-06	FALSE	TRUE	Late induction
PTET.51.1.G0120149	PTET.51.1.G0120149	PTET.51.1.G0120149		Myb-like DNA-binding domain (PF00249.29)	-0.67051	2.55593	1	0.00823431	FALSE	TRUE	Intermediate peak
PTET.51.1.G1100171	PTET.51.1.G1100171	PTET.51.1.G1100171		NA	-0.628913	2.5516	1	0.00020769	FALSE	TRUE	none
PTET.51.1.G0250173	PTET.51.1.G0250173	PTET.51.1.G0250173		NA	0.118671	2.54378	1	0.000142428	FALSE	TRUE	none
PTET.51.1.G0280186	PTET.51.1.G0280186	PTET.51.1.G0280186		NA	-0.27636	2.54168	1	1.45309e-06	FALSE	TRUE	Early peak
PTET.51.1.G0240211	PTET.51.1.G0240211	PTET.51.1.G0240211		NA	-0.754384	2.54147	1	2.5379e-08	FALSE	TRUE	none
PTET.51.1.G0480221	PTET.51.1.G0480221	PTET.51.1.G0480221		NA	-0.259056	2.53532	1	0.016977	FALSE	TRUE	Late induction
PTET.51.1.G0130368	PTET.51.1.G0130368	PTET.51.1.G0130368		NA	-0.695591	2.5353	1	8.71418e-06	FALSE	TRUE	Late induction
PTET.51.1.G1550108	PTET.51.1.G1550108	PTET.51.1.G1550108		DEAD/DEAH box helicase (PF00270.27)	-1.35981	2.52785	1	0.0084013	FALSE	TRUE	Intermediate peak
PTET.51.1.G0420224	PTET.51.1.G0420224	PTET.51.1.G0420224		NA	1.16616	2.52765	1	3.81403e-05	FALSE	TRUE	none
PTET.51.1.G1600114	PTET.51.1.G1600114	PTET.51.1.G1600114		NA	-0.216974	2.52384	1	0.00143276	FALSE	TRUE	Intermediate peak
PTET.51.1.G1240133	PTET.51.1.G1240133	PTET.51.1.G1240133		NA	-0.520873	2.52353	1	0.0169088	FALSE	TRUE	Late induction
PTET.51.1.G1080119	PTET.51.1.G1080119	PTET.51.1.G1080119		NA	0.198944	2.52165	NA	0.0257793	FALSE	TRUE	none
PTET.51.1.G1380149	PTET.51.1.G1380149	PTET.51.1.G1380149		NA	-0.344307	2.52042	1	2.04917e-05	FALSE	TRUE	none
PTET.51.1.G0880057	PTET.51.1.G0880057	PTET.51.1.G0880057	Hsp70Pt10	Hsp70 protein (PF00012.18)	-0.435554	2.52016	1	0.00400819	FALSE	TRUE	Early peak
PTET.51.1.G0160100	PTET.51.1.G0160100	PTET.51.1.G0160100		NA	0.133916	2.51393	1	8.79002e-07	FALSE	TRUE	Late induction
PTET.51.1.G0980124	PTET.51.1.G0980124	PTET.51.1.G0980124		JmjC domain, hydroxylase (PF02373.20)	-0.00120423	2.50936	1	0.000257443	FALSE	TRUE	Intermediate peak
PTET.51.1.G0370244	PTET.51.1.G0370244	PTET.51.1.G0370244		NA	-0.172361	2.50839	1	0.000573579	FALSE	TRUE	Early peak
PTET.51.1.G0080113	PTET.51.1.G0080113	PTET.51.1.G0080113		Serine aminopeptidase, S33 (PF12146.6)	-0.0497512	2.50805	1	3.53622e-05	FALSE	TRUE	Early peak
PTET.51.1.G1720081	PTET.51.1.G1720081	PTET.51.1.G1720081		NA	-0.369005	2.50329	1	0.00152801	FALSE	TRUE	Intermediate peak
PTET.51.1.G0870188	PTET.51.1.G0870188	PTET.51.1.G0870188		NA	-0.198345	2.50204	1	2.87944e-10	FALSE	TRUE	Intermediate peak
PTET.51.1.G0500174	PTET.51.1.G0500174	PTET.51.1.G0500174		JmjC domain, hydroxylase (PF02373.20)	-0.881236	2.50166	1	6.26865e-06	FALSE	TRUE	Late induction
PTET.51.1.G0270198	PTET.51.1.G0270198	PTET.51.1.G0270198		NA	0.0707208	2.50152	1	0.00333326	FALSE	TRUE	Intermediate peak
PTET.51.1.G0300260	PTET.51.1.G0300260	PTET.51.1.G0300260	PTETG3000010001	Protein kinase domain (PF00069.23)	0.130749	2.49734	1	1.41917e-06	FALSE	TRUE	Intermediate peak
PTET.51.1.G1230036	PTET.51.1.G1230036	PTET.51.1.G1230036		NA	0.0507835	2.49441	NA	0.0116379	FALSE	TRUE	none
PTET.51.1.G0220140	PTET.51.1.G0220140	PTET.51.1.G0220140		NA	-0.757396	2.49143	1	0.0262156	FALSE	TRUE	Intermediate peak
PTET.51.1.G0520012	PTET.51.1.G0520012	PTET.51.1.G0520012		NA	1.77584	2.48902	NA	0.0279402	FALSE	TRUE	none
PTET.51.1.G0920111	PTET.51.1.G0920111	PTET.51.1.G0920111	Hsp70Pt03	Hsp70 protein (PF00012.18)	-2.27436	2.48505	0.248632	0.00294926	FALSE	TRUE	Late repression
PTET.51.1.G0590028	PTET.51.1.G0590028	PTET.51.1.G0590028		NA	-0.452931	2.47921	1	0.0205994	FALSE	TRUE	Intermediate peak
PTET.51.1.G0040241	PTET.51.1.G0040241	PTET.51.1.G0040241		NA	-0.973017	2.47901	1	0.000141166	FALSE	TRUE	Late induction
PTET.51.1.G0940087	PTET.51.1.G0940087	PTET.51.1.G0940087		NA	-0.330587	2.47857	1	6.23703e-08	FALSE	TRUE	Late induction
PTET.51.1.G0200051	PTET.51.1.G0200051	PTET.51.1.G0200051		NA	-0.661724	2.47473	1	7.01784e-05	FALSE	TRUE	Intermediate peak
PTET.51.1.G0810093	PTET.51.1.G0810093	PTET.51.1.G0810093		NA	-2.07025	2.47138	0.349351	0.00504725	FALSE	TRUE	none
PTET.51.1.G0130351	PTET.51.1.G0130351	PTET.51.1.G0130351		NA	0.586793	2.47036	1	0.00200691	FALSE	TRUE	none
PTET.51.1.G1280098	PTET.51.1.G1280098	PTET.51.1.G1280098		MIZ/SP-RING zinc finger (PF02891.18)	-0.901848	2.46936	1	1.27036e-06	FALSE	TRUE	Late induction
PTET.51.1.G0190313	PTET.51.1.G0190313	PTET.51.1.G0190313		NA	0.42591	2.46896	1	0.000651278	FALSE	TRUE	none
PTET.51.1.G0830146	PTET.51.1.G0830146	PTET.51.1.G0830146		NA	-0.196563	2.46709	1	9.7189e-05	FALSE	TRUE	Early peak
PTET.51.1.G1020003	PTET.51.1.G1020003	PTET.51.1.G1020003		NA	-0.34001	2.46499	1	0.00249173	FALSE	TRUE	Early peak
PTET.51.1.G0450261	PTET.51.1.G0450261	PTET.51.1.G0450261		Dual specificity phosphatase, catalytic domain (PF00782.18)	0.783659	2.46253	1	0.00516131	FALSE	TRUE	none
PTET.51.1.G0310115	PTET.51.1.G0310115	PTET.51.1.G0310115		NA	0.233994	2.46155	NA	0.0212955	FALSE	TRUE	none
PTET.51.1.G0960102	PTET.51.1.G0960102	PTET.51.1.G0960102		NA	-0.560803	2.45937	NA	0.0262284	FALSE	TRUE	Intermediate peak
PTET.51.1.G1030082	PTET.51.1.G1030082	PTET.51.1.G1030082		NA	-0.997975	2.45889	1	0.00211644	FALSE	TRUE	Early peak
PTET.51.1.G0820175	PTET.51.1.G0820175	PTET.51.1.G0820175		NA	-0.704267	2.45724	1	0.000733626	FALSE	TRUE	Intermediate peak
PTET.51.1.G1040001	PTET.51.1.G1040001	PTET.51.1.G1040001		NA	0.8729	2.45523	NA	0.0288276	FALSE	TRUE	none
PTET.51.1.G1150089	PTET.51.1.G1150089	PTET.51.1.G1150089		WD domain, G-beta repeat (PF00400.30)	-0.119515	2.45513	1	6.01345e-07	FALSE	TRUE	Intermediate peak
PTET.51.1.G0550091	PTET.51.1.G0550091	H3P4b	H3P4	Core histone H2A/H2B/H3/H4 (PF00125.22)	0.0544641	2.45138	1	0.00149677	FALSE	TRUE	Intermediate peak
PTET.51.1.G0020015	PTET.51.1.G0020015	PTET.51.1.G0020015		NA	-0.336939	2.44941	1	2.80283e-08	FALSE	TRUE	Intermediate peak
PTET.51.1.G1400136	PTET.51.1.G1400136	PTET.51.1.G1400136		NA	0.0186204	2.44856	1	0.000587271	FALSE	TRUE	Intermediate peak
PTET.51.1.G1150128	PTET.51.1.G1150128	PTET.51.1.G1150128		PHD-like zinc-binding domain (PF13771.4)	-0.532823	2.44682	1	1.24826e-05	FALSE	TRUE	Intermediate peak
PTET.51.1.G0330235	PTET.51.1.G0330235	PTET.51.1.G0330235		NA	1.10677	2.44661	1	0.000511613	FALSE	TRUE	Late induction
PTET.51.1.G0720141	PTET.51.1.G0720141	PTET.51.1.G0720141		NA	0.0825733	2.44427	NA	0.0306674	FALSE	TRUE	none
PTET.51.1.G0220149	PTET.51.1.G0220149	PTET.51.1.G0220149		NA	-0.12436	2.44305	1	2.81814e-05	FALSE	TRUE	Intermediate peak
PTET.51.1.G0490162	PTET.51.1.G0490162	PGM	PiggyMac	Transposase IS4 (PF13843.4)	-0.11699	2.44204	1	7.88934e-09	FALSE	TRUE	Intermediate peak
PTET.51.1.G0210152	PTET.51.1.G0210152	PTET.51.1.G0210152		NA	-0.81968	2.44203	1	0.00117995	FALSE	TRUE	Intermediate peak
PTET.51.1.G0500275	PTET.51.1.G0500275	PTET.51.1.G0500275		NA	0.411187	2.43304	1	0.000360227	FALSE	TRUE	none
PTET.51.1.G5410002	PTET.51.1.G5410002	PTET.51.1.G5410002		NA	-0.65105	2.43269	NA	0.022084	FALSE	TRUE	none
PTET.51.1.G0020347	PTET.51.1.G0020347	PTET.51.1.G0020347		NA	0.0920558	2.43131	1	7.95749e-07	FALSE	TRUE	Intermediate peak
PTET.51.1.G0580042	PTET.51.1.G0580042	PTET.51.1.G0580042		NA	1.00721	2.42844	1	0.026766	FALSE	TRUE	none
PTET.51.1.G0220346	PTET.51.1.G0220346	PTET.51.1.G0220346		ASF1 like histone chaperone (PF04729.11)	-0.686172	2.42788	1	0.000727314	FALSE	TRUE	Late induction
PTET.51.1.G0560264	PTET.51.1.G0560264	PTET.51.1.G0560264		AAA domain (dynein-related subfamily) (PF07728.12)	0.416139	2.42764	1	1.02657e-09	FALSE	TRUE	none
PTET.51.1.G0590025	PTET.51.1.G0590025	PTET.51.1.G0590025		S-adenosyl-L-homocysteine hydrolase (PF05221.15)	0.218288	2.42645	1	0.000113406	FALSE	TRUE	Late induction
PTET.51.1.G0310083	PTET.51.1.G0310083	PTET.51.1.G0310083		NA	-1.24007	2.42558	1	0.00106006	FALSE	TRUE	Late induction
PTET.51.1.G1770039	PTET.51.1.G1770039	PTET.51.1.G1770039		NA	-0.508075	2.42511	1	0.000652599	FALSE	TRUE	Intermediate peak
PTET.51.1.G1080145	PTET.51.1.G1080145	PTET.51.1.G1080145		NA	0.549953	2.42396	NA	0.0334092	FALSE	TRUE	none
PTET.51.1.G0460146	PTET.51.1.G0460146	PTET.51.1.G0460146		NA	-0.224239	2.4226	1	0.000157408	FALSE	TRUE	Late induction
PTET.51.1.G0660252	PTET.51.1.G0660252	PTET.51.1.G0660252		NA	-0.351803	2.42235	1	7.43586e-08	FALSE	TRUE	none
PTET.51.1.G0160234	PTET.51.1.G0160234	PTET.51.1.G0160234		NA	0.452403	2.41445	1	0.00135329	FALSE	TRUE	Intermediate peak
PTET.51.1.G0030254	PTET.51.1.G0030254	PTET.51.1.G0030254		NA	-0.272005	2.40901	1	0.0198171	FALSE	TRUE	Intermediate peak
PTET.51.1.G0540164	PTET.51.1.G0540164	PTET.51.1.G0540164		NA	-0.0444895	2.40563	1	3.46431e-15	FALSE	TRUE	none
PTET.51.1.G0200322	PTET.51.1.G0200322	PTET.51.1.G0200322		NA	-0.43629	2.40414	1	3.15879e-06	FALSE	TRUE	Early peak
PTET.51.1.G0020016	PTET.51.1.G0020016	PTET.51.1.G0020016		NA	-0.671036	2.40411	1	0.00570611	FALSE	TRUE	none
PTET.51.1.G0890084	PTET.51.1.G0890084	PTET.51.1.G0890084		NA	-1.37251	2.40409	0.84323	6.25045e-05	FALSE	TRUE	none
PTET.51.1.G0860013	PTET.51.1.G0860013	DIE5a		NA	0.140994	2.40194	1	0.00019008	FALSE	TRUE	Intermediate peak
PTET.51.1.G0430206	PTET.51.1.G0430206	PTET.51.1.G0430206		NA	-0.247627	2.40093	1	0.0221753	FALSE	TRUE	Intermediate peak
PTET.51.1.G0430170	PTET.51.1.G0430170	PTET.51.1.G0430170		NA	1.6053	2.39981	NA	0.0353236	FALSE	TRUE	none
PTET.51.1.G0020466	PTET.51.1.G0020466	PTET.51.1.G0020466		NA	0.219924	2.39901	NA	0.0366317	FALSE	TRUE	none
PTET.51.1.G0200299	PTET.51.1.G0200299	PTET.51.1.G0200299		NA	1.22691	2.39603	NA	0.00412034	FALSE	TRUE	none
PTET.51.1.G0160206	PTET.51.1.G0160206	PTET.51.1.G0160206		Tc5 transposase DNA-binding domain (PF03221.14)	-0.248718	2.39505	1	0.034269	FALSE	TRUE	Intermediate peak
PTET.51.1.G0290080	PTET.51.1.G0290080	PTET.51.1.G0290080		NA	-0.19829	2.39418	NA	0.0360743	FALSE	TRUE	none
PTET.51.1.G1560077	PTET.51.1.G1560077	PTET.51.1.G1560077		NA	-0.27791	2.39255	1	2.92792e-10	FALSE	TRUE	Intermediate peak
PTET.51.1.G3330004	PTET.51.1.G3330004	PTET.51.1.G3330004		NA	-0.921391	2.39134	1	0.000685127	FALSE	TRUE	Late induction
PTET.51.1.G1690069	PTET.51.1.G1690069	PTET.51.1.G1690069		NA	-0.293571	2.39011	1	0.00342714	FALSE	TRUE	Intermediate peak
PTET.51.1.G0150083	PTET.51.1.G0150083	PTET.51.1.G0150083		AAA domain (PF13086.4)	-0.120223	2.38594	1	2.27352e-07	FALSE	TRUE	Intermediate peak
PTET.51.1.G1000012	PTET.51.1.G1000012	PTET.51.1.G1000012		NA	-0.905121	2.38324	1	0.0288151	FALSE	TRUE	Late induction
PTET.51.1.G1760022	PTET.51.1.G1760022	PTET.51.1.G1760022		NA	-0.19119	2.38203	NA	0.0382928	FALSE	TRUE	none
PTET.51.1.G1350115	PTET.51.1.G1350115	PTET.51.1.G1350115		NA	0.0416271	2.38007	1	1.14284e-09	FALSE	TRUE	Intermediate peak
PTET.51.1.G1060180	PTET.51.1.G1060180	PTET.51.1.G1060180	sAG_51A, PTETG10600003001	Paramecium surface antigen domain (PF01508.14)	0.658384	2.37621	1	0.003734	FALSE	TRUE	Late repression
PTET.51.1.G3580002	PTET.51.1.G3580002	PTET.51.1.G3580002		Pectinacetylesterase (PF03283.11)	-1.4495	2.3747	NA	0.0161325	FALSE	TRUE	Intermediate peak
PTET.51.1.G0280070	PTET.51.1.G0280070	PTET.51.1.G0280070		NA	0.394239	2.37368	1	0.00374768	FALSE	TRUE	none
PTET.51.1.G0490206	PTET.51.1.G0490206	PTET.51.1.G0490206	NOWA2	NA	-0.967839	2.37309	1	4.69649e-07	FALSE	TRUE	Early peak
PTET.51.1.G0740004	PTET.51.1.G0740004	PTET.51.1.G0740004		NA	0.223227	2.37257	1	0.000199529	FALSE	TRUE	Intermediate peak
PTET.51.1.G0110371	PTET.51.1.G0110371	PTET.51.1.G0110371		Regulator of chromosome condensation (RCC1) repeat (PF00415.16)	0.038944	2.37083	1	0.000285554	FALSE	TRUE	none
PTET.51.1.G0900016	PTET.51.1.G0900016	PTET.51.1.G0900016		Cytochrome b5-like Heme/Steroid binding domain (PF00173.26)	-0.126635	2.36918	1	0.00545008	FALSE	TRUE	none
PTET.51.1.G0840125	PTET.51.1.G0840125	PTET.51.1.G0840125		Helicase conserved C-terminal domain (PF00271.29)	-0.0867883	2.3679	1	0.000203175	FALSE	TRUE	Intermediate peak
PTET.51.1.G0980145	PTET.51.1.G0980145	PTET.51.1.G0980145		NA	-0.867068	2.36441	1	0.0402157	FALSE	TRUE	none
PTET.51.1.G1900005	PTET.51.1.G1900005	PTET.51.1.G1900005		NA	-0.077033	2.36184	1	0.037226	FALSE	TRUE	Late induction
PTET.51.1.G0910069	PTET.51.1.G0910069	PTET.51.1.G0910069		NA	-0.265576	2.3618	NA	0.0357229	FALSE	TRUE	none
PTET.51.1.G1270001	PTET.51.1.G1270001	PTET.51.1.G1270001		Paramecium surface antigen domain (PF01508.14)	-0.0313739	2.36113	1	0.00129315	FALSE	TRUE	Late induction
PTET.51.1.G0270108	PTET.51.1.G0270108	PTET.51.1.G0270108		NA	1.20364	2.36107	NA	0.0117553	FALSE	TRUE	Late induction
PTET.51.1.G0350202	PTET.51.1.G0350202	PTET.51.1.G0350202		NA	-0.788579	2.361	1	0.000199529	FALSE	TRUE	Intermediate peak
PTET.51.1.G0200144	PTET.51.1.G0200144	PTET.51.1.G0200144		Activator of Hsp90 ATPase, N-terminal (PF09229.9)	-1.46336	2.36063	0.836881	0.000275214	FALSE	TRUE	Late repression
PTET.51.1.G0430228	PTET.51.1.G0430228	PTET.51.1.G0430228		NA	0.14768	2.35998	1	0.00516131	FALSE	TRUE	none
PTET.51.1.G0390046	PTET.51.1.G0390046	PTET.51.1.G0390046		NA	0.264238	2.35748	1	0.00018349	FALSE	TRUE	none
PTET.51.1.G0180303	PTET.51.1.G0180303	PTET.51.1.G0180303		NA	0.351168	2.35665	1	1.90652e-07	FALSE	TRUE	Early peak
PTET.51.1.G1060046	PTET.51.1.G1060046	PTET.51.1.G1060046		NA	0.0213781	2.35485	1	2.16859e-05	FALSE	TRUE	Intermediate peak
PTET.51.1.G1600028	PTET.51.1.G1600028	H3P4a	H3P4	Core histone H2A/H2B/H3/H4 (PF00125.22)	-0.0901852	2.35091	1	0.000600731	FALSE	TRUE	Intermediate peak
PTET.51.1.G1040079	PTET.51.1.G1040079	PTET.51.1.G1040079		Ion transport protein (PF00520.29)	0.514665	2.34917	1	5.58595e-05	FALSE	TRUE	none
PTET.51.1.G2500005	PTET.51.1.G2500005	PTET.51.1.G2500005		NA	-0.510912	2.34348	1	0.0120116	FALSE	TRUE	none
PTET.51.1.G1000158	PTET.51.1.G1000158	PTET.51.1.G1000158		NA	-0.710218	2.34331	1	0.000478361	FALSE	TRUE	none
PTET.51.1.G0720162	PTET.51.1.G0720162	PTET.51.1.G0720162		NA	0.190438	2.34245	1	3.27797e-08	FALSE	TRUE	Early peak
PTET.51.1.G0010536	PTET.51.1.G0010536	PTET.51.1.G0010536	PTMB.38	NA	-0.0762091	2.34223	1	6.7918e-05	FALSE	TRUE	Early peak
PTET.51.1.G0870181	PTET.51.1.G0870181	PTET.51.1.G0870181		Zinc finger, C3HC4 type (RING finger) (PF13923.4)	0.663313	2.34164	NA	0.0289458	FALSE	TRUE	none
PTET.51.1.G0190282	PTET.51.1.G0190282	PTET.51.1.G0190282		NA	0.11069	2.339	1	0.00211937	FALSE	TRUE	none
PTET.51.1.G1480125	PTET.51.1.G1480125	PTET.51.1.G1480125		NA	1.48159	2.33707	1	0.0239159	FALSE	TRUE	Late peak
PTET.51.1.G0730142	PTET.51.1.G0730142	PTET.51.1.G0730142		NA	0.467452	2.33493	1	7.36747e-07	FALSE	TRUE	Intermediate peak
PTET.51.1.G0140293	PTET.51.1.G0140293	PTET.51.1.G0140293		NA	0.258867	2.33345	1	0.0033257	FALSE	TRUE	Early peak
PTET.51.1.G0890172	PTET.51.1.G0890172	PTET.51.1.G0890172		Myb-like DNA-binding domain (PF00249.29)	0.245875	2.33315	1	2.06102e-07	FALSE	TRUE	Intermediate peak
PTET.51.1.G0440154	PTET.51.1.G0440154	PTET.51.1.G0440154		Ion transport protein (PF00520.29)	0.756048	2.33236	NA	0.0282301	FALSE	TRUE	none
PTET.51.1.G4910002	PTET.51.1.G4910002	PTET.51.1.G4910002		NA	-0.352297	2.32767	1	0.0049991	FALSE	TRUE	Intermediate peak
PTET.51.1.G0870035	PTET.51.1.G0870035	PTET.51.1.G0870035	mtAL1	NA	1.64263	2.32666	0.973314	0.00525946	FALSE	TRUE	Intermediate peak
PTET.51.1.G1030019	PTET.51.1.G1030019	PTET.51.1.G1030019		NA	-0.966717	2.32518	1	0.000330927	FALSE	TRUE	Intermediate peak
PTET.51.1.G0050054	PTET.51.1.G0050054	PTET.51.1.G0050054		NA	0.497698	2.32285	1	1.93668e-06	FALSE	TRUE	Intermediate peak
PTET.51.1.G0870002	PTET.51.1.G0870002	PTET.51.1.G0870002		NA	-0.176278	2.32275	1	5.74648e-08	FALSE	TRUE	none
PTET.51.1.G1290080	PTET.51.1.G1290080	PTET.51.1.G1290080		NA	0.689121	2.32122	NA	0.0467072	FALSE	TRUE	none
PTET.51.1.G1070083	PTET.51.1.G1070083	PTET.51.1.G1070083		NA	-0.368002	2.31879	1	5.91339e-06	FALSE	TRUE	none
PTET.51.1.G0010572	PTET.51.1.G0010572	PTET.51.1.G0010572	PTETG100018001	NA	-0.142238	2.31516	1	0.000172398	FALSE	TRUE	Early peak
PTET.51.1.G0570092	PTET.51.1.G0570092	PTET.51.1.G0570092		NA	-0.704772	2.31291	1	0.00310701	FALSE	TRUE	Late repression
PTET.51.1.G0020390	PTET.51.1.G0020390	PTET.51.1.G0020390		NA	-0.355386	2.31075	1	5.98122e-07	FALSE	TRUE	Intermediate peak
PTET.51.1.G1450044	PTET.51.1.G1450044	PTET.51.1.G1450044		Chromo (CHRromatin Organisation MOdifier) domain (PF00385.22)	-0.362258	2.30754	1	0.0228216	FALSE	TRUE	Intermediate peak
PTET.51.1.G1120168	PTET.51.1.G1120168	PTET.51.1.G1120168		NA	1.02711	2.30629	1	0.0176505	FALSE	TRUE	none
PTET.51.1.G0100203	PTET.51.1.G0100203	PTET.51.1.G0100203		NA	-0.196569	2.30622	1	7.61158e-06	FALSE	TRUE	Late induction
PTET.51.1.G1520045	PTET.51.1.G1520045	PTET.51.1.G1520045		NA	-0.905608	2.30416	1	0.00501759	FALSE	TRUE	Intermediate peak
PTET.51.1.G0580064	PTET.51.1.G0580064	PTET.51.1.G0580064		NA	-0.389738	2.30353	NA	0.0463291	FALSE	TRUE	Intermediate peak
PTET.51.1.G1350026	PTET.51.1.G1350026	PTET.51.1.G1350026		NA	0.266486	2.30267	NA	0.0144171	FALSE	TRUE	none
PTET.51.1.G0070162	PTET.51.1.G0070162	PTET.51.1.G0070162		NA	-0.424531	2.29871	NA	0.0343638	FALSE	TRUE	none
PTET.51.1.G0880006	PTET.51.1.G0880006	PTET.51.1.G0880006		NA	-0.539479	2.29832	1	8.39664e-05	FALSE	TRUE	none
PTET.51.1.G0960016	PTET.51.1.G0960016	PTET.51.1.G0960016		Zinc finger, C3HC4 type (RING finger) (PF13923.4)	0.0980959	2.29694	1	2.19162e-05	FALSE	TRUE	Late induction
PTET.51.1.G2000001	PTET.51.1.G2000001	PTET.51.1.G2000001		NA	-1.03262	2.29612	1	0.0335179	FALSE	TRUE	none
PTET.51.1.G1110083	PTET.51.1.G1110083	PTET.51.1.G1110083		Domain of unknown function (DUF4215) (PF13948.4)	-0.103217	2.29495	1	0.0111458	FALSE	TRUE	Late repression
PTET.51.1.G0710143	PTET.51.1.G0710143	PTET.51.1.G0710143		NA	-0.383363	2.29424	NA	0.0335406	FALSE	TRUE	none
PTET.51.1.G0110149	PTET.51.1.G0110149	PTET.51.1.G0110149		NA	0.0968796	2.29203	1	0.000948493	FALSE	TRUE	none
PTET.51.1.G0260100	PTET.51.1.G0260100	PTET.51.1.G0260100		NA	-1.63477	2.29122	0.497367	0.000219862	FALSE	TRUE	Intermediate peak
PTET.51.1.G0770077	PTET.51.1.G0770077	PTET.51.1.G0770077		NA	0.00407839	2.29112	1	2.53474e-05	FALSE	TRUE	Intermediate peak
PTET.51.1.G0480111	PTET.51.1.G0480111	PTET.51.1.G0480111		NA	-0.0806614	2.29098	NA	0.0496627	FALSE	TRUE	none
PTET.51.1.G4380002	PTET.51.1.G4380002	PTET.51.1.G4380002		NA	0.842318	2.28894	1	0.0211248	FALSE	TRUE	none
PTET.51.1.G1720028	PTET.51.1.G1720028	PTET.51.1.G1720028		NA	-0.761625	2.28856	1	0.0304202	FALSE	TRUE	Late induction
PTET.51.1.G3120001	PTET.51.1.G3120001	PTET.51.1.G3120001		Tetratricopeptide repeat (PF00515.26)	-0.234643	2.28243	1	0.00133661	FALSE	TRUE	none
PTET.51.1.G1820040	PTET.51.1.G1820040	PTET.51.1.G1820040		NA	-0.302938	2.27859	1	0.0200391	FALSE	TRUE	none
PTET.51.1.G0300300	PTET.51.1.G0300300	PTET.51.1.G0300300		Calcium-activated chloride channel (PF04547.10)	-0.604709	2.27794	1	2.95436e-07	FALSE	TRUE	Late induction
PTET.51.1.G0550017	PTET.51.1.G0550017	PTET.51.1.G0550017		NA	-0.518621	2.27758	1	0.000692163	FALSE	TRUE	Intermediate peak
PTET.51.1.G0840009	PTET.51.1.G0840009	PTET.51.1.G0840009		NA	1.06693	2.2757	1	2.90995e-06	FALSE	TRUE	none
PTET.51.1.G0270203	PTET.51.1.G0270203	PTET.51.1.G0270203		NA	-0.154042	2.2716	1	1.03886e-08	FALSE	TRUE	Intermediate peak
PTET.51.1.G1340122	PTET.51.1.G1340122	PTET.51.1.G1340122		NA	-0.00482169	2.27157	1	6.09683e-08	FALSE	TRUE	none
PTET.51.1.G0210204	PTET.51.1.G0210204	PTET.51.1.G0210204	PTETG2100005001	Hsp90 protein (PF00183.16)	-1.3695	2.26553	1	0.00563719	FALSE	TRUE	Late repression
PTET.51.1.G0070351	PTET.51.1.G0070351	PTET.51.1.G0070351		Nop53 (60S ribosomal biogenesis) (PF07767.9)	-0.559255	2.26546	1	1.04461e-05	FALSE	TRUE	Intermediate peak
PTET.51.1.G1670099	PTET.51.1.G1670099	PTET.51.1.G1670099		NA	0.466535	2.26182	1	9.02428e-06	FALSE	TRUE	Late induction
PTET.51.1.G0020336	PTET.51.1.G0020336	PTET.51.1.G0020336		NA	-0.116195	2.25782	1	3.66483e-05	FALSE	TRUE	none
PTET.51.1.G1010021	PTET.51.1.G1010021	PTET.51.1.G1010021		NA	0.332535	2.25528	1	0.0154699	FALSE	TRUE	Late induction
PTET.51.1.G0660136	PTET.51.1.G0660136	PTET.51.1.G0660136		Protein kinase domain (PF00069.23)	-0.86193	2.25456	1	0.0359142	FALSE	TRUE	Late induction
PTET.51.1.G0070358	PTET.51.1.G0070358	PTET.51.1.G0070358		NA	-0.587502	2.25247	NA	0.0238795	FALSE	TRUE	none
PTET.51.1.G0540108	PTET.51.1.G0540108	PTET.51.1.G0540108		NA	-0.0556374	2.25182	1	5.63024e-06	FALSE	TRUE	Intermediate peak
PTET.51.1.G1070016	PTET.51.1.G1070016	PTET.51.1.G1070016		NA	-0.00101547	2.24797	NA	0.0432447	FALSE	TRUE	none
PTET.51.1.G0030502	PTET.51.1.G0030502	PTET.51.1.G0030502		ASF1 like histone chaperone (PF04729.11)	0.178308	2.24793	1	0.00119316	FALSE	TRUE	Intermediate peak
PTET.51.1.G0910132	PTET.51.1.G0910132	PTET.51.1.G0910132		NA	0.214097	2.24656	1	0.000909	FALSE	TRUE	none
PTET.51.1.G0840135	PTET.51.1.G0840135	PTET.51.1.G0840135		NA	-0.216864	2.24584	1	0.000259163	FALSE	TRUE	Intermediate peak
PTET.51.1.G0560081	PTET.51.1.G0560081	PTET.51.1.G0560081		NA	0.391931	2.24491	1	0.0265543	FALSE	TRUE	Early peak
PTET.51.1.G0810122	PTET.51.1.G0810122	PTET.51.1.G0810122		SNF2 family N-terminal domain (PF00176.21)	-0.532111	2.24198	1	1.43094e-07	FALSE	TRUE	Intermediate peak
PTET.51.1.G0030402	PTET.51.1.G0030402	PTET.51.1.G0030402		NA	-1.25834	2.23895	1	0.0017744	FALSE	TRUE	Intermediate peak
PTET.51.1.G0250204	PTET.51.1.G0250204	PTET.51.1.G0250204		NA	-0.15402	2.23683	1	0.00871287	FALSE	TRUE	Intermediate peak
PTET.51.1.G0200081	PTET.51.1.G0200081	PTET.51.1.G0200081		Protein kinase domain (PF00069.23)	-0.0699004	2.23526	1	0.000195382	FALSE	TRUE	none
PTET.51.1.G1030104	PTET.51.1.G1030104	PTET.51.1.G1030104		Thymidine kinase (PF00265.16)	0.411903	2.23288	1	6.6663e-06	FALSE	TRUE	Intermediate peak
PTET.51.1.G0520064	PTET.51.1.G0520064	PTET.51.1.G0520064		NA	0.24225	2.23208	1	0.006985	FALSE	TRUE	none
PTET.51.1.G0060149	PTET.51.1.G0060149	PTET.51.1.G0060149		WD domain, G-beta repeat (PF00400.30)	-0.89564	2.23129	1	5.88324e-05	FALSE	TRUE	Late induction
PTET.51.1.G0060232	PTET.51.1.G0060232	PTET.51.1.G0060232		NA	0.135512	2.22547	1	0.0266552	FALSE	TRUE	Intermediate peak
PTET.51.1.G0460145	PTET.51.1.G0460145	PTET.51.1.G0460145		NA	-0.209294	2.2241	1	0.00231604	FALSE	TRUE	none
PTET.51.1.G0260051	PTET.51.1.G0260051	PTET.51.1.G0260051		NA	-0.689113	2.21713	1	0.0294765	FALSE	TRUE	Late induction
PTET.51.1.G0110248	PTET.51.1.G0110248	PTET.51.1.G0110248		NA	-1.41723	2.21461	1	0.0430466	FALSE	TRUE	Late induction
PTET.51.1.G1540100	PTET.51.1.G1540100	PTET.51.1.G1540100		NA	1.96314	2.21073	0.706848	0.0219987	FALSE	TRUE	Late induction
PTET.51.1.G0900102	PTET.51.1.G0900102	PTET.51.1.G0900102	TFIIS4	Transcription factor S-II (TFIIS) (PF01096.16)	-0.490377	2.20704	1	1.921e-06	FALSE	TRUE	Intermediate peak
PTET.51.1.G0120071	PTET.51.1.G0120071	PTET.51.1.G0120071		NA	0.380106	2.20608	1	5.54101e-11	FALSE	TRUE	Intermediate peak
PTET.51.1.G0980123	PTET.51.1.G0980123	PTET.51.1.G0980123		NA	0.678536	2.20542	1	4.57711e-06	FALSE	TRUE	Intermediate peak
PTET.51.1.G0850147	PTET.51.1.G0850147	PTET.51.1.G0850147		FKBP-type peptidyl-prolyl cis-trans isomerase (PF00254.26)	-1.28489	2.20232	1	0.00279998	FALSE	TRUE	none
PTET.51.1.G1380096	PTET.51.1.G1380096	PTET.51.1.G1380096		NA	-0.967098	2.19572	1	0.0399278	FALSE	TRUE	Late peak
PTET.51.1.G0750201	PTET.51.1.G0750201	PTET.51.1.G0750201		SNF2 family N-terminal domain (PF00176.21)	-1.27802	2.19528	0.423641	4.61603e-07	FALSE	TRUE	Early peak
PTET.51.1.G0200323	PTET.51.1.G0200323	PTET.51.1.G0200323		Transcription factor S-II (TFIIS), central domain (PF07500.12)	-0.439112	2.19374	1	1.2376e-06	FALSE	TRUE	Early peak
PTET.51.1.G1160012	PTET.51.1.G1160012	PTET.51.1.G1160012		NA	0.341146	2.19119	1	0.0228178	FALSE	TRUE	none
PTET.51.1.G0160071	PTET.51.1.G0160071	PTET.51.1.G0160071	TDP3, PTETG1600022001	Tyrosyl-DNA phosphodiesterase (PF06087.10)	-0.215661	2.19015	1	5.43952e-17	FALSE	TRUE	Intermediate peak
PTET.51.1.G1310016	PTET.51.1.G1310016	PTET.51.1.G1310016		NA	0.327286	2.18888	1	0.000202789	FALSE	TRUE	Intermediate peak
PTET.51.1.G0490099	PTET.51.1.G0490099	PTET.51.1.G0490099		NA	-0.094981	2.18772	1	0.00875008	FALSE	TRUE	Early peak
PTET.51.1.G0750006	PTET.51.1.G0750006	PTET.51.1.G0750006		ATP synthase alpha/beta family, nucleotide-binding domain (PF00006.23)	0.195678	2.18667	1	1.56732e-06	FALSE	TRUE	none
PTET.51.1.G0750127	PTET.51.1.G0750127	PTET.51.1.G0750127		NA	0.400853	2.18475	1	0.00542601	FALSE	TRUE	none
PTET.51.1.G1140047	PTET.51.1.G1140047	PTET.51.1.G1140047		Basic region leucine zipper (PF07716.13)	0.403788	2.18457	1	0.00307893	FALSE	TRUE	none
PTET.51.1.G0240072	PTET.51.1.G0240072	PTET.51.1.G0240072		NA	-0.19231	2.18384	1	6.22311e-05	FALSE	TRUE	Intermediate peak
PTET.51.1.G0650119	PTET.51.1.G0650119	PTET.51.1.G0650119		NA	-1.06265	2.18249	1	0.000101396	FALSE	TRUE	Late induction
PTET.51.1.G1250128	PTET.51.1.G1250128	PTET.51.1.G1250128		NA	0.37267	2.18073	1	0.000290114	FALSE	TRUE	Intermediate peak
PTET.51.1.G0150260	PTET.51.1.G0150260	PTET.51.1.G0150260		NA	-0.23561	2.17857	1	0.00272227	FALSE	TRUE	Late induction
PTET.51.1.G0130354	PTET.51.1.G0130354	PTET.51.1.G0130354		NA	0.537076	2.17815	1	0.0053598	FALSE	TRUE	Early peak
PTET.51.1.G0160115	PTET.51.1.G0160115	PTET.51.1.G0160115		Cytochrome P450 (PF00067.20)	0.0891905	2.17618	1	0.0396186	FALSE	TRUE	Late peak
PTET.51.1.G2100001	PTET.51.1.G2100001	PTET.51.1.G2100001		NA	-0.0893635	2.17535	1	0.00405062	FALSE	TRUE	Early peak
PTET.51.1.G0800191	PTET.51.1.G0800191	PTET.51.1.G0800191		Cyclin, N-terminal domain (PF00134.21)	1.08188	2.17316	1	0.0144402	FALSE	TRUE	Intermediate peak
PTET.51.1.G1030162	PTET.51.1.G1030162	PTET.51.1.G1030162		NA	-0.0476259	2.16898	NA	0.0478959	FALSE	TRUE	none
PTET.51.1.G1240029	PTET.51.1.G1240029	PTET.51.1.G1240029		PH domain (PF00169.27)	2.5841	2.16858	NA	0.0259509	FALSE	TRUE	Late induction
PTET.51.1.G0350061	PTET.51.1.G0350061	PTET.51.1.G0350061		NA	0.582093	2.16753	1	0.00310164	FALSE	TRUE	Late peak
PTET.51.1.G1700002	PTET.51.1.G1700002	PTET.51.1.G1700002		NA	0.0195393	2.16681	1	0.022849	FALSE	TRUE	none
PTET.51.1.G0160149	PTET.51.1.G0160149	PTET.51.1.G0160149		Protein kinase domain (PF00069.23)	-0.0364192	2.16557	1	6.57991e-05	FALSE	TRUE	Intermediate peak
PTET.51.1.G0490198	PTET.51.1.G0490198	PTET.51.1.G0490198		NA	0.840191	2.16553	1	0.0142912	FALSE	TRUE	none
PTET.51.1.G0570204	PTET.51.1.G0570204	PTET.51.1.G0570204		NA	0.119376	2.16486	1	0.000403015	FALSE	TRUE	none
PTET.51.1.G1240083	PTET.51.1.G1240083	PTET.51.1.G1240083		Ion channel (PF07885.14)	0.300546	2.15841	1	0.0131611	FALSE	TRUE	none
PTET.51.1.G0790090	PTET.51.1.G0790090	PTET.51.1.G0790090		ADP-ribosylation factor family (PF00025.19)	0.527608	2.15396	1	9.80392e-06	FALSE	TRUE	Late induction
PTET.51.1.G0320285	PTET.51.1.G0320285	PTET.51.1.G0320285		Transcription factor S-II (TFIIS), central domain (PF07500.12)	-0.389736	2.1511	1	7.33874e-08	FALSE	TRUE	Early peak
PTET.51.1.G1220137	PTET.51.1.G1220137	PTET.51.1.G1220137		Alanine dehydrogenase/PNT, N-terminal domain (PF05222.13)	1.18992	2.15092	1	0.000195611	FALSE	TRUE	Intermediate peak
PTET.51.1.G0810206	PTET.51.1.G0810206	PTET.51.1.G0810206		Protein kinase domain (PF00069.23)	0.229258	2.14815	1	0.00199593	FALSE	TRUE	Intermediate peak
PTET.51.1.G0850182	PTET.51.1.G0850182	PTET.51.1.G0850182		Ion transport protein (PF00520.29)	0.00998582	2.1434	1	0.00178649	FALSE	TRUE	Late induction
PTET.51.1.G0700066	PTET.51.1.G0700066	PTET.51.1.G0700066		Protein kinase domain (PF00069.23)	2.13655	2.13627	0.0379035	0.000284622	TRUE	TRUE	Early peak
PTET.51.1.G0870128	PTET.51.1.G0870128	PTET.51.1.G0870128		NA	0.168052	2.13435	1	0.000237336	FALSE	TRUE	none
PTET.51.1.G1450121	PTET.51.1.G1450121	PTET.51.1.G1450121		NA	-1.00233	2.12854	1	0.00383722	FALSE	TRUE	Intermediate peak
PTET.51.1.G0010331	PTET.51.1.G0010331	PTET.51.1.G0010331	PTMB.203, PTETG100132001	PHD-zinc-finger like domain (PF13832.4)	-1.73281	2.12843	0.201901	0.000135494	FALSE	TRUE	Intermediate peak
PTET.51.1.G0710099	PTET.51.1.G0710099	PTET.51.1.G0710099		Protein kinase domain (PF00069.23)	-0.608013	2.12527	1	0.0413014	FALSE	TRUE	Late induction
PTET.51.1.G0930105	PTET.51.1.G0930105	PTET.51.1.G0930105		DNA replication factor Dna2 (PF08696.9)	-0.128603	2.12066	1	3.35517e-05	FALSE	TRUE	Early peak
PTET.51.1.G1210127	PTET.51.1.G1210127	PTET.51.1.G1210127	PTETG12100002001	NA	0.559652	2.11959	1	0.0466651	FALSE	TRUE	none
PTET.51.1.G0450077	PTET.51.1.G0450077	PTET.51.1.G0450077	PtSMC2-2, SMC2, PTETG4500016001	RecF/RecN/SMC N terminal domain (PF02463.17)	-0.625048	2.11894	1	1.53647e-05	FALSE	TRUE	Early peak
PTET.51.1.G1020107	PTET.51.1.G1020107	PTET.51.1.G1020107		NA	-0.0900915	2.11878	1	0.000363366	FALSE	TRUE	Intermediate peak
PTET.51.1.G0580178	PTET.51.1.G0580178	PTET.51.1.G0580178		NA	-0.174465	2.1133	1	0.00102915	FALSE	TRUE	Intermediate peak
PTET.51.1.G0130309	PTET.51.1.G0130309	PTET.51.1.G0130309		NA	-0.262503	2.11282	1	0.00157812	FALSE	TRUE	Intermediate peak
PTET.51.1.G0950081	PTET.51.1.G0950081	DIE5b		NA	-0.287826	2.1104	1	0.0128334	FALSE	TRUE	Intermediate peak
PTET.51.1.G1150076	PTET.51.1.G1150076	PTET.51.1.G1150076		NA	-0.477866	2.11008	1	2.33322e-10	FALSE	TRUE	none
PTET.51.1.G0190277	PTET.51.1.G0190277	PTET.51.1.G0190277		NA	-1.72229	2.1084	0.578988	0.00437196	FALSE	TRUE	Early peak
PTET.51.1.G0990059	PTET.51.1.G0990059	PTET.51.1.G0990059		NA	0.196731	2.10748	1	0.0336708	FALSE	TRUE	Intermediate peak
PTET.51.1.G1870023	PTET.51.1.G1870023	PTET.51.1.G1870023		NA	-0.704385	2.10629	1	0.0272803	FALSE	TRUE	Early peak
PTET.51.1.G0150061	PTET.51.1.G0150061	PTET.51.1.G0150061		NA	0.239267	2.10098	1	0.042743	FALSE	TRUE	Intermediate peak
PTET.51.1.G1080162	PTET.51.1.G1080162	PTET.51.1.G1080162		Poly(ADP-ribose) polymerase and DNA-Ligase Zn-finger region (PF00645.16)	-0.816598	2.0988	1	0.0199186	FALSE	TRUE	Intermediate peak
PTET.51.1.G0740177	PTET.51.1.G0740177	PTET.51.1.G0740177		Domain of unknown function (DUF3546) (PF12066.6)	-0.619305	2.09521	1	4.96355e-07	FALSE	TRUE	Early peak
PTET.51.1.G0770140	PTET.51.1.G0770140	PTET.51.1.G0770140		NA	0.0632637	2.09463	1	0.00189205	FALSE	TRUE	none
PTET.51.1.G0260197	PTET.51.1.G0260197	PTET.51.1.G0260197		Protein kinase domain (PF00069.23)	0.46622	2.08954	1	0.000200844	FALSE	TRUE	Intermediate peak
PTET.51.1.G0510171	PTET.51.1.G0510171	PTET.51.1.G0510171	rab_A08	Ras family (PF00071.20)	-0.69512	2.08939	1	0.000403263	FALSE	TRUE	Late induction
PTET.51.1.G1590057	PTET.51.1.G1590057	PTET.51.1.G1590057		MIZ/SP-RING zinc finger (PF02891.18)	-0.936903	2.08914	1	0.00130497	FALSE	TRUE	Late induction
PTET.51.1.G0340016	PTET.51.1.G0340016	PTET.51.1.G0340016		NA	-0.318007	2.08704	1	0.000505354	FALSE	TRUE	none
PTET.51.1.G0180112	PTET.51.1.G0180112	PTET.51.1.G0180112		PHD-finger (PF00628.27)	0.499602	2.08544	1	0.000433486	FALSE	TRUE	Intermediate peak
PTET.51.1.G0810018	PTET.51.1.G0810018	PTET.51.1.G0810018		BRCA1 C Terminus (BRCT) domain (PF00533.24)	-0.334328	2.08438	1	0.00517085	FALSE	TRUE	Late induction
PTET.51.1.G0160003	PTET.51.1.G0160003	PTET.51.1.G0160003		NA	-0.168046	2.08183	1	0.0261549	FALSE	TRUE	none
PTET.51.1.G0580122	PTET.51.1.G0580122	PTET.51.1.G0580122		NA	-0.574978	2.08163	1	0.00886951	FALSE	TRUE	Intermediate peak
PTET.51.1.G3120002	PTET.51.1.G3120002	PTET.51.1.G3120002		Tetratricopeptide repeat (PF00515.26)	0.0590967	2.08007	1	0.023287	FALSE	TRUE	none
PTET.51.1.G0740171	PTET.51.1.G0740171	PTET.51.1.G0740171	PTETG7400007001	Ubiquitin-conjugating enzyme (PF00179.24)	-0.289881	2.07991	1	8.41177e-09	FALSE	TRUE	Intermediate peak
PTET.51.1.G0170207	PTET.51.1.G0170207	PTET.51.1.G0170207		Peptidase C13 family (PF01650.16)	-0.0636199	2.07855	1	0.00091258	FALSE	TRUE	none
PTET.51.1.G0570052	PTET.51.1.G0570052	PTET.51.1.G0570052		NA	-0.278438	2.0771	1	4.73962e-06	FALSE	TRUE	Intermediate peak
PTET.51.1.G1630100	PTET.51.1.G1630100	PTET.51.1.G1630100		NA	-1.26836	2.07541	1	0.00839564	FALSE	TRUE	Late induction
PTET.51.1.G1450132	PTET.51.1.G1450132	PTET.51.1.G1450132		NA	-0.305675	2.07408	1	0.0306286	FALSE	TRUE	none
PTET.51.1.G1100183	PTET.51.1.G1100183	PTET.51.1.G1100183		NA	-0.806913	2.06337	1	0.00291189	FALSE	TRUE	Late induction
PTET.51.1.G0480168	PTET.51.1.G0480168	PTET.51.1.G0480168		PHD-zinc-finger like domain (PF13832.4)	-0.844709	2.06228	1	0.00201043	FALSE	TRUE	Late induction
PTET.51.1.G1300045	PTET.51.1.G1300045	PTET.51.1.G1300045		NA	0.40219	2.06053	NA	0.0488808	FALSE	TRUE	none
PTET.51.1.G1790028	PTET.51.1.G1790028	PTET.51.1.G1790028		Poly(ADP-ribose) polymerase and DNA-Ligase Zn-finger region (PF00645.16)	-0.705706	2.05457	1	0.018268	FALSE	TRUE	Intermediate peak
PTET.51.1.G0670105	PTET.51.1.G0670105	PTET.51.1.G0670105		Response regulator receiver domain (PF00072.22)	0.935646	2.05352	1	0.049117	FALSE	TRUE	none
PTET.51.1.G1360121	PTET.51.1.G1360121	PTET.51.1.G1360121		NA	-0.847825	2.05061	1	0.0489762	FALSE	TRUE	Late induction
PTET.51.1.G0140103	PTET.51.1.G0140103	PTET.51.1.G0140103		Poly (ADP-ribose) glycohydrolase (PARG) (PF05028.12)	-0.223453	2.0502	1	1.9791e-06	FALSE	TRUE	Intermediate peak
PTET.51.1.G1310004	PTET.51.1.G1310004	PTET.51.1.G1310004		NA	0.312834	2.04978	1	0.0309733	FALSE	TRUE	none
PTET.51.1.G1730044	PTET.51.1.G1730044	PTET.51.1.G1730044		NA	-0.336906	2.04728	1	3.56935e-07	FALSE	TRUE	Early peak
PTET.51.1.G1660099	PTET.51.1.G1660099	PTET.51.1.G1660099		NA	0.692879	2.04728	1	0.00412115	FALSE	TRUE	Early repression
PTET.51.1.G3120003	PTET.51.1.G3120003	PTET.51.1.G3120003		Tetratricopeptide repeat (PF00515.26)	0.14005	2.04116	1	0.00632115	FALSE	TRUE	none
PTET.51.1.G0340026	PTET.51.1.G0340026	PTET.51.1.G0340026		NA	-0.317208	2.03863	1	0.0218147	FALSE	TRUE	Intermediate peak
PTET.51.1.G1160111	PTET.51.1.G1160111	PTET.51.1.G1160111		NA	-0.112242	2.0378	1	0.0161577	FALSE	TRUE	Late induction
PTET.51.1.G0280180	PTET.51.1.G0280180	PTET.51.1.G0280180		NA	-0.82062	2.02918	1	0.000138703	FALSE	TRUE	Intermediate peak
PTET.51.1.G0380244	PTET.51.1.G0380244	PTET.51.1.G0380244		WD domain, G-beta repeat (PF00400.30)	-0.00337334	2.02713	1	2.77934e-08	FALSE	TRUE	Intermediate peak
PTET.51.1.G0430029	PTET.51.1.G0430029	PTET.51.1.G0430029		NA	0.455483	2.02574	1	0.000361517	FALSE	TRUE	none
PTET.51.1.G0100156	PTET.51.1.G0100156	PTET.51.1.G0100156		Protein phosphatase 2C (PF00481.19)	-0.297402	2.02514	1	5.34854e-05	FALSE	TRUE	Late induction
PTET.51.1.G1210026	PTET.51.1.G1210026	PTET.51.1.G1210026		NA	-0.0978403	2.0239	1	0.00428389	FALSE	TRUE	none
PTET.51.1.G0860150	PTET.51.1.G0860150	PTET.51.1.G0860150		Ion channel (PF07885.14)	0.341259	2.02319	1	8.3224e-05	FALSE	TRUE	none
PTET.51.1.G0200132	PTET.51.1.G0200132	PTET.51.1.G0200132		NA	-0.792505	2.01948	1	0.0183638	FALSE	TRUE	Late induction
PTET.51.1.G0830111	PTET.51.1.G0830111	PTET.51.1.G0830111		NA	-0.257741	2.01742	1	0.00027675	FALSE	TRUE	Intermediate peak
PTET.51.1.G1590093	PTET.51.1.G1590093	PTET.51.1.G1590093		Paramecium surface antigen domain (PF01508.14)	0.103458	2.01527	1	1.47962e-06	FALSE	TRUE	none
PTET.51.1.G1340150	PTET.51.1.G1340150	PTET.51.1.G1340150		Myb-like DNA-binding domain (PF13921.4)	0.833271	2.01478	1	0.000160329	FALSE	TRUE	none
PTET.51.1.G0260212	PTET.51.1.G0260212	PTET.51.1.G0260212		Putative GTPase activating protein for Arf (PF01412.16)	0.261581	2.01412	1	2.38203e-08	FALSE	TRUE	none
PTET.51.1.G0480115	PTET.51.1.G0480115	PTET.51.1.G0480115		NA	0.0305857	2.01332	1	0.028042	FALSE	TRUE	none
PTET.51.1.G1480009	PTET.51.1.G1480009	PTET.51.1.G1480009		NA	-0.315284	2.01257	1	0.000860474	FALSE	TRUE	Intermediate peak
PTET.51.1.G0930016	PTET.51.1.G0930016	PTET.51.1.G0930016		Protein kinase domain (PF00069.23)	-0.22688	2.01194	1	9.45503e-09	FALSE	TRUE	Intermediate peak
PTET.51.1.G0400070	PTET.51.1.G0400070	PTET.51.1.G0400070		NA	-0.118984	2.0096	1	0.043735	FALSE	TRUE	Late induction
PTET.51.1.G0470231	PTET.51.1.G0470231	PTET.51.1.G0470231		WD domain, G-beta repeat (PF00400.30)	-1.05447	2.00863	1	0.00551983	FALSE	TRUE	Late peak
PTET.51.1.G0320284	PTET.51.1.G0320284	PTET.51.1.G0320284		NA	-0.708925	2.00577	1	0.00623368	FALSE	TRUE	Early peak
PTET.51.1.G0050123	PTET.51.1.G0050123	PTET.51.1.G0050123		NA	0.824514	2.0003	1	0.00940894	FALSE	TRUE	Late induction
PTET.51.1.G1440112	PTET.51.1.G1440112	PTET.51.1.G1440112		Major Facilitator Superfamily (PF07690.14)	0.376223	1.99877	1	0.000620318	FALSE	TRUE	Intermediate peak
PTET.51.1.G0120216	PTET.51.1.G0120216	PTET.51.1.G0120216		RNA cap guanine-N2 methyltransferase (PF09445.8)	0.203394	1.99848	1	5.25341e-07	FALSE	TRUE	none
PTET.51.1.G0400154	PTET.51.1.G0400154	PTET.51.1.G0400154		NA	0.512553	1.99779	1	0.034269	FALSE	TRUE	none
PTET.51.1.G0470138	PTET.51.1.G0470138	PTET.51.1.G0470138		NA	-0.0544615	1.99678	1	0.0335158	FALSE	TRUE	none
PTET.51.1.G1330011	PTET.51.1.G1330011	PTET.51.1.G1330011		NA	0.193205	1.99582	1	0.0287825	FALSE	TRUE	Early peak
PTET.51.1.G0040270	PTET.51.1.G0040270	PTET.51.1.G0040270		Myb-like DNA-binding domain (PF00249.29)	0.414511	1.9929	1	0.0126852	FALSE	TRUE	none
PTET.51.1.G0560100	PTET.51.1.G0560100	PTET.51.1.G0560100		NA	-0.0719628	1.99155	1	0.048652	FALSE	TRUE	none
PTET.51.1.G0560088	PTET.51.1.G0560088	PTET.51.1.G0560088		Ring finger domain (PF13639.4)	0.382619	1.9907	1	0.00763265	FALSE	TRUE	Late induction
PTET.51.1.G0420039	PTET.51.1.G0420039	PTET.51.1.G0420039	PTETG4200009001	Flavodoxin (PF00258.23)	0.587745	1.99029	1	0.00363068	FALSE	TRUE	Intermediate peak
PTET.51.1.G0060246	PTET.51.1.G0060246	PTET.51.1.G0060246		Protein kinase domain (PF00069.23)	0.231961	1.98776	1	0.0125138	FALSE	TRUE	Intermediate peak
PTET.51.1.G0980201	PTET.51.1.G0980201	PTET.51.1.G0980201		NA	0.501338	1.98613	1	0.0165472	FALSE	TRUE	none
PTET.51.1.G1090151	PTET.51.1.G1090151	PTET.51.1.G1090151		NA	-0.419415	1.98475	1	0.000339496	FALSE	TRUE	Late induction
PTET.51.1.G1620050	PTET.51.1.G1620050	PTET.51.1.G1620050		NA	-0.21022	1.98455	1	0.0227531	FALSE	TRUE	none
PTET.51.1.G0410250	PTET.51.1.G0410250	PTET.51.1.G0410250	act1-9	Actin (PF00022.17)	0.375987	1.98203	1	0.0271656	FALSE	TRUE	Late peak
PTET.51.1.G3330002	PTET.51.1.G3330002	PTET.51.1.G3330002		NA	-0.927388	1.97982	1	0.0233136	FALSE	TRUE	Late induction
PTET.51.1.G0090338	PTET.51.1.G0090338	PTET.51.1.G0090338		NA	-0.656203	1.97781	1	0.00017647	FALSE	TRUE	Intermediate peak
PTET.51.1.G0310171	PTET.51.1.G0310171	PTET.51.1.G0310171		Major Facilitator Superfamily (PF07690.14)	0.587629	1.97496	1	0.0289412	FALSE	TRUE	none
PTET.51.1.G0140165	PTET.51.1.G0140165	PTET.51.1.G0140165		Tesmin/TSO1-like CXC domain, cysteine-rich domain (PF03638.13)	1.72056	1.97257	0.756413	0.0233478	FALSE	TRUE	none
PTET.51.1.G1610056	PTET.51.1.G1610056	PTET.51.1.G1610056		NA	-0.281601	1.97017	1	0.0106587	FALSE	TRUE	Late induction
PTET.51.1.G0110269	PTET.51.1.G0110269	PTET.51.1.G0110269		NA	0.339669	1.96548	1	0.0281922	FALSE	TRUE	Late induction
PTET.51.1.G0650059	PTET.51.1.G0650059	PTET.51.1.G0650059		Tetratricopeptide repeat (PF07719.15)	0.365616	1.96462	1	0.00383295	FALSE	TRUE	Intermediate peak
PTET.51.1.G0180106	PTET.51.1.G0180106	PTET.51.1.G0180106		NA	0.285747	1.96219	1	5.19167e-07	FALSE	TRUE	Intermediate peak
PTET.51.1.G0690053	PTET.51.1.G0690053	PTET.51.1.G0690053		NLI interacting factor-like phosphatase (PF03031.16)	0.275034	1.96115	1	0.000109826	FALSE	TRUE	none
PTET.51.1.G0180240	PTET.51.1.G0180240	PTET.51.1.G0180240		NA	-0.044502	1.95944	1	0.00456675	FALSE	TRUE	Early peak
PTET.51.1.G0710017	PTET.51.1.G0710017	PTET.51.1.G0710017		NA	0.550724	1.95649	1	9.19918e-05	FALSE	TRUE	Early peak
PTET.51.1.G0620253	PTET.51.1.G0620253	PTET.51.1.G0620253		Protein kinase domain (PF00069.23)	0.351969	1.9548	1	6.7119e-05	FALSE	TRUE	Early peak
PTET.51.1.G0120248	PTET.51.1.G0120248	PTET.51.1.G0120248		NA	0.236173	1.95313	1	0.00178184	FALSE	TRUE	Intermediate peak
PTET.51.1.G0020267	PTET.51.1.G0020267	PTET.51.1.G0020267		NA	-0.744558	1.95058	1	0.0181686	FALSE	TRUE	Intermediate peak
PTET.51.1.G1430012	PTET.51.1.G1430012	PTET.51.1.G1430012		NA	0.0815597	1.94611	1	0.0349115	FALSE	TRUE	Late induction
PTET.51.1.G0200107	PTET.51.1.G0200107	PTET.51.1.G0200107		NA	0.091868	1.94371	1	0.026605	FALSE	TRUE	Intermediate peak
PTET.51.1.G0120397	PTET.51.1.G0120397	PTET.51.1.G0120397		Serine carboxypeptidase (PF00450.20)	-0.213209	1.94125	1	0.00747662	FALSE	TRUE	none
PTET.51.1.G1350087	PTET.51.1.G1350087	PTET.51.1.G1350087		NA	-0.743526	1.93753	1	0.012657	FALSE	TRUE	Intermediate peak
PTET.51.1.G0590062	PTET.51.1.G0590062	PTET.51.1.G0590062	PTETG5900037001	NA	0.0736987	1.93637	1	0.031372	FALSE	TRUE	Intermediate peak
PTET.51.1.G0460147	PTET.51.1.G0460147	PTET.51.1.G0460147		NA	-0.0958139	1.93587	1	0.0108972	FALSE	TRUE	none
PTET.51.1.G0400292	PTET.51.1.G0400292	PTET.51.1.G0400292		NA	0.592604	1.93354	NA	0.0232228	FALSE	TRUE	none
PTET.51.1.G0160370	PTET.51.1.G0160370	PTET.51.1.G0160370		NA	-0.928444	1.9326	1	0.00148005	FALSE	TRUE	none
PTET.51.1.G0530244	PTET.51.1.G0530244	PTET.51.1.G0530244		Protein kinase domain (PF00069.23)	-0.636274	1.93231	1	0.0149188	FALSE	TRUE	none
PTET.51.1.G0660066	PTET.51.1.G0660066	PTET.51.1.G0660066		NA	-0.50462	1.92991	1	2.11091e-08	FALSE	TRUE	Intermediate peak
PTET.51.1.G0290220	PTET.51.1.G0290220	PTET.51.1.G0290220		NA	-0.408719	1.92419	1	0.00162571	FALSE	TRUE	Late peak
PTET.51.1.G1590024	PTET.51.1.G1590024	PTET.51.1.G1590024		NA	-0.985402	1.92175	1	0.00589366	FALSE	TRUE	Intermediate peak
PTET.51.1.G1290030	PTET.51.1.G1290030	PTET.51.1.G1290030		NA	-0.617062	1.92135	1	0.00700854	FALSE	TRUE	Late induction
PTET.51.1.G1030127	PTET.51.1.G1030127	PTET.51.1.G1030127		ABC transporter (PF00005.25)	0.19278	1.91949	1	0.000240745	FALSE	TRUE	Intermediate peak
PTET.51.1.G0200113	PTET.51.1.G0200113	PTET.51.1.G0200113		Lecithin:cholesterol acyltransferase (PF02450.13)	1.05767	1.91919	1	0.0312351	FALSE	TRUE	none
PTET.51.1.G1510084	PTET.51.1.G1510084	PTET.51.1.G1510084		Ubiquitin family (PF00240.21)	1.69352	1.91793	0.881168	0.0486545	FALSE	TRUE	Late peak
PTET.51.1.G0040330	PTET.51.1.G0040330	PTET.51.1.G0040330		Cyclin, C-terminal domain (PF02984.17)	-0.521	1.9134	1	0.0456491	FALSE	TRUE	none
PTET.51.1.G1450093	PTET.51.1.G1450093	PTET.51.1.G1450093		NA	-0.927815	1.91262	1	0.0399278	FALSE	TRUE	Late induction
PTET.51.1.G0680062	PTET.51.1.G0680062	PTET.51.1.G0680062		NA	0.199767	1.91227	1	0.000232848	FALSE	TRUE	none
PTET.51.1.G0450280	PTET.51.1.G0450280	PTET.51.1.G0450280		PLD-like domain (PF13091.4)	0.190961	1.91137	1	0.00769386	FALSE	TRUE	Early peak
PTET.51.1.G0220355	PTET.51.1.G0220355	PTET.51.1.G0220355		NA	0.166287	1.90954	1	0.0267555	FALSE	TRUE	Late induction
PTET.51.1.G0460167	PTET.51.1.G0460167	PTET.51.1.G0460167		Lon protease (S16) C-terminal proteolytic domain (PF05362.11)	-0.302625	1.90876	1	1.53664e-05	FALSE	TRUE	Late induction
PTET.51.1.G0060323	PTET.51.1.G0060323	PTET.51.1.G0060323		NA	0.713456	1.90695	1	0.0189961	FALSE	TRUE	Intermediate peak
PTET.51.1.G0710035	PTET.51.1.G0710035	PTET.51.1.G0710035		NA	0.331067	1.90666	1	0.0237309	FALSE	TRUE	none
PTET.51.1.G1240104	PTET.51.1.G1240104	PTET.51.1.G1240104		Protein kinase domain (PF00069.23)	0.26399	1.90601	1	0.00178865	FALSE	TRUE	Late induction
PTET.51.1.G0600113	PTET.51.1.G0600113	PTET.51.1.G0600113		Protein kinase domain (PF00069.23)	-0.0467018	1.90392	1	0.00129618	FALSE	TRUE	none
PTET.51.1.G0060112	PTET.51.1.G0060112	PTET.51.1.G0060112		NA	-1.09366	1.90064	1	0.00246949	FALSE	TRUE	Intermediate peak
PTET.51.1.G1170014	PTET.51.1.G1170014	PTET.51.1.G1170014		NA	-1.0286	1.89834	1	0.0169088	FALSE	TRUE	Late peak
PTET.51.1.G1570012	PTET.51.1.G1570012	PTET.51.1.G1570012		Protein kinase domain (PF00069.23)	-0.550439	1.89777	1	0.0261565	FALSE	TRUE	Early peak
PTET.51.1.G1750080	PTET.51.1.G1750080	PTET.51.1.G1750080		Domain of unknown function (DUF4215) (PF13948.4)	-0.337922	1.89624	1	2.04483e-05	FALSE	TRUE	none
PTET.51.1.G0020148	PTET.51.1.G0020148	PTET.51.1.G0020148		NA	-1.13262	1.89576	1	0.0142809	FALSE	TRUE	Late induction
PTET.51.1.G0170077	PTET.51.1.G0170077	PTET.51.1.G0170077	NOWA1	NA	-0.75801	1.8955	1	8.38072e-05	FALSE	TRUE	Early peak
PTET.51.1.G0430084	PTET.51.1.G0430084	PTET.51.1.G0430084		NA	-0.229818	1.89414	1	0.00594741	FALSE	TRUE	Early peak
PTET.51.1.G0540177	PTET.51.1.G0540177	PTET.51.1.G0540177		Transcription elongation factor Elf1 like (PF05129.11)	-0.74209	1.89186	1	0.0151363	FALSE	TRUE	Intermediate peak
PTET.51.1.G0320302	PTET.51.1.G0320302	PTET.51.1.G0320302		NA	-0.0589797	1.88529	1	0.00152471	FALSE	TRUE	Early peak
PTET.51.1.G1780035	PTET.51.1.G1780035	PTET.51.1.G1780035		N-terminal domain of oxidoreductase (PF16884.3)	1.925	1.88445	0.206578	0.00526982	FALSE	TRUE	none
PTET.51.1.G1300064	PTET.51.1.G1300064	PTET.51.1.G1300064		NA	-0.535234	1.88263	1	0.00949426	FALSE	TRUE	Intermediate peak
PTET.51.1.G1210166	PTET.51.1.G1210166	PTET.51.1.G1210166		Protein kinase domain (PF00069.23)	0.0476984	1.88162	1	0.010165	FALSE	TRUE	none
PTET.51.1.G0030204	PTET.51.1.G0030204	PTET.51.1.G0030204		NA	-0.111136	1.87869	1	0.0058257	FALSE	TRUE	Late induction
PTET.51.1.G0780117	PTET.51.1.G0780117	PTET.51.1.G0780117		NA	0.0593166	1.87561	1	3.16673e-05	FALSE	TRUE	Late induction
PTET.51.1.G0020011	PTET.51.1.G0020011	PTET.51.1.G0020011		NA	-0.382051	1.8741	1	0.00177907	FALSE	TRUE	none
PTET.51.1.G0360089	PTET.51.1.G0360089	PTET.51.1.G0360089		NA	-1.44846	1.87406	0.986087	0.0127705	FALSE	TRUE	Intermediate peak
PTET.51.1.G0190322	PTET.51.1.G0190322	PTET.51.1.G0190322		NA	-0.442169	1.87233	1	0.0318047	FALSE	TRUE	Intermediate peak
PTET.51.1.G0180109	PTET.51.1.G0180109	PTET.51.1.G0180109		NA	-0.470491	1.8721	1	0.0247792	FALSE	TRUE	Late induction
PTET.51.1.G1090100	PTET.51.1.G1090100	PTET.51.1.G1090100		NA	-0.545361	1.87092	1	1.82472e-05	FALSE	TRUE	Intermediate peak
PTET.51.1.G0820068	PTET.51.1.G0820068	PTET.51.1.G0820068		NA	-1.22455	1.86918	1	0.0406804	FALSE	TRUE	Early peak
PTET.51.1.G1300152	PTET.51.1.G1300152	PTET.51.1.G1300152		NA	-0.390668	1.86888	1	0.00890662	FALSE	TRUE	Late induction
PTET.51.1.G1730012	PTET.51.1.G1730012	PTET.51.1.G1730012		NA	-0.401405	1.868	1	2.88039e-07	FALSE	TRUE	Intermediate peak
PTET.51.1.G0610063	PTET.51.1.G0610063	PTET.51.1.G0610063		NA	-0.161511	1.86726	1	0.00416612	FALSE	TRUE	Early peak
PTET.51.1.G0730131	PTET.51.1.G0730131	PTET.51.1.G0730131		NA	-0.351974	1.86572	1	0.00540856	FALSE	TRUE	Late induction
PTET.51.1.G1220089	PTET.51.1.G1220089	PTET.51.1.G1220089		NA	0.608182	1.86225	1	0.00129433	FALSE	TRUE	Intermediate peak
PTET.51.1.G0220356	PTET.51.1.G0220356	PTET.51.1.G0220356		NA	-0.306726	1.86161	1	0.00810234	FALSE	TRUE	Late induction
PTET.51.1.G0380048	PTET.51.1.G0380048	SPT5v	SPT5	Early transcription elongation factor of RNA pol II, NGN section (PF03439.11)	-0.796661	1.85762	1	0.000401467	FALSE	TRUE	Early peak
PTET.51.1.G4500001	PTET.51.1.G4500001	PTET.51.1.G4500001		NA	-0.776476	1.85644	1	0.00644413	FALSE	TRUE	Late induction
PTET.51.1.G1690007	PTET.51.1.G1690007	PTET.51.1.G1690007		NA	0.780726	1.85567	1	0.0495494	FALSE	TRUE	none
PTET.51.1.G1680067	PTET.51.1.G1680067	PTET.51.1.G1680067		Protein kinase domain (PF00069.23)	-0.149705	1.85111	1	0.0114515	FALSE	TRUE	Late peak
PTET.51.1.G0060006	PTET.51.1.G0060006	PTET.51.1.G0060006		NLI interacting factor-like phosphatase (PF03031.16)	0.154707	1.84806	1	4.99365e-05	FALSE	TRUE	Intermediate peak
PTET.51.1.G1620015	PTET.51.1.G1620015	PTET.51.1.G1620015	PtHEN1, HEN1	NA	-1.1953	1.84795	0.281803	1.06034e-06	FALSE	TRUE	Intermediate peak
PTET.51.1.G0780039	PTET.51.1.G0780039	PTET.51.1.G0780039	Ptcen_icl7b, cen_icl7, cen_icl7b, PTETG7800002001	NA	3.05453	1.84649	3.29143e-12	5.22525e-07	TRUE	TRUE	Early repression
PTET.51.1.G1600005	PTET.51.1.G1600005	PTET.51.1.G1600005		NA	-0.638943	1.84471	1	0.001629	FALSE	TRUE	Late induction
PTET.51.1.G0380260	PTET.51.1.G0380260	PTET.51.1.G0380260		NA	-0.0629308	1.84387	1	0.0102296	FALSE	TRUE	Late induction
PTET.51.1.G1590033	PTET.51.1.G1590033	PTET.51.1.G1590033		NA	-0.24804	1.84356	1	0.000817359	FALSE	TRUE	none
PTET.51.1.G1260059	PTET.51.1.G1260059	PTET.51.1.G1260059		NA	-0.339719	1.84155	1	0.00796296	FALSE	TRUE	Late repression
PTET.51.1.G0880008	PTET.51.1.G0880008	PTET.51.1.G0880008		NA	0.244215	1.83992	1	0.00692449	FALSE	TRUE	none
PTET.51.1.G0220081	PTET.51.1.G0220081	PTET.51.1.G0220081		NA	-0.112329	1.83646	1	0.000149543	FALSE	TRUE	Early peak
PTET.51.1.G0660143	PTET.51.1.G0660143	PTET.51.1.G0660143		NA	0.219198	1.83584	NA	0.0488406	FALSE	TRUE	none
PTET.51.1.G0130366	PTET.51.1.G0130366	PTET.51.1.G0130366		NA	-0.69243	1.83284	1	0.0497815	FALSE	TRUE	Intermediate peak
PTET.51.1.G1470060	PTET.51.1.G1470060	PTET.51.1.G1470060		TLC domain (PF03798.14)	-0.661902	1.83064	1	2.05706e-05	FALSE	TRUE	none
PTET.51.1.G0130002	PTET.51.1.G0130002	PTET.51.1.G0130002		NA	-0.187628	1.82755	1	0.00355082	FALSE	TRUE	Late induction
PTET.51.1.G0280293	PTET.51.1.G0280293	PTET.51.1.G0280293		RNA polymerase Rpb2, domain 6 (PF00562.26)	-0.599999	1.82686	1	0.000153255	FALSE	TRUE	Early repression
PTET.51.1.G0010509	PTET.51.1.G0010509	PTET.51.1.G0010509	PTMB.57	NA	-0.29046	1.82591	1	0.0308241	FALSE	TRUE	Late induction
PTET.51.1.G0670071	PTET.51.1.G0670071	PTET.51.1.G0670071		NA	-0.46625	1.82582	1	0.00117995	FALSE	TRUE	none
PTET.51.1.G1760016	PTET.51.1.G1760016	PTET.51.1.G1760016		NA	-0.406594	1.82	1	5.23271e-06	FALSE	TRUE	none
PTET.51.1.G1520011	PTET.51.1.G1520011	PTET.51.1.G1520011		NA	-0.488951	1.81971	1	0.0467707	FALSE	TRUE	Late induction
PTET.51.1.G0490212	PTET.51.1.G0490212	PTET.51.1.G0490212		Putative DNA-binding domain (PF04326.12)	-0.0399992	1.81927	1	7.73724e-08	FALSE	TRUE	none
PTET.51.1.G0470081	PTET.51.1.G0470081	PTET.51.1.G0470081		3'-5' exonuclease (PF01612.18)	-0.981698	1.81778	1	0.0150136	FALSE	TRUE	Early peak
PTET.51.1.G0650025	PTET.51.1.G0650025	PTET.51.1.G0650025		NA	0.519611	1.81659	1	0.0261161	FALSE	TRUE	none
PTET.51.1.G0140179	PTET.51.1.G0140179	PTET.51.1.G0140179		NA	0.109416	1.81484	1	1.80913e-07	FALSE	TRUE	Intermediate peak
PTET.51.1.G0270118	PTET.51.1.G0270118	PTET.51.1.G0270118		NA	-0.522403	1.81432	1	0.00432887	FALSE	TRUE	none
PTET.51.1.G0040002	PTET.51.1.G0040002	PTET.51.1.G0040002		NA	-0.151486	1.80994	1	0.000899133	FALSE	TRUE	none
PTET.51.1.G0540252	PTET.51.1.G0540252	PTET.51.1.G0540252		Histidine phosphatase superfamily (branch 2) (PF00328.20)	0.375612	1.80862	1	0.0469511	FALSE	TRUE	Early repression
PTET.51.1.G0940146	PTET.51.1.G0940146	PTET.51.1.G0940146		Dual specificity phosphatase, catalytic domain (PF00782.18)	0.227834	1.80406	1	0.0252235	FALSE	TRUE	Late repression
PTET.51.1.G0550055	PTET.51.1.G0550055	PTET.51.1.G0550055		MIZ/SP-RING zinc finger (PF02891.18)	0.377434	1.80386	1	3.84793e-06	FALSE	TRUE	Early peak
PTET.51.1.G1450040	PTET.51.1.G1450040	PTET.51.1.G1450040		NA	0.456829	1.80334	1	0.000188348	FALSE	TRUE	none
PTET.51.1.G0810039	PTET.51.1.G0810039	PTET.51.1.G0810039		NA	0.0317572	1.80299	1	0.00129234	FALSE	TRUE	none
PTET.51.1.G0540236	PTET.51.1.G0540236	PTET.51.1.G0540236		NA	-0.115313	1.80293	1	0.00130483	FALSE	TRUE	Intermediate peak
PTET.51.1.G0190328	PTET.51.1.G0190328	PTET.51.1.G0190328		NA	0.137973	1.80152	1	0.00239497	FALSE	TRUE	none
PTET.51.1.G0330265	PTET.51.1.G0330265	PTET.51.1.G0330265		NA	0.422749	1.80116	1	0.000457755	FALSE	TRUE	Late peak
PTET.51.1.G0480014	PTET.51.1.G0480014	PTET.51.1.G0480014		NA	-0.496045	1.79897	1	0.0364729	FALSE	TRUE	Late repression
PTET.51.1.G1240134	PTET.51.1.G1240134	PTET.51.1.G1240134		Ring finger domain (PF13639.4)	-0.217245	1.79365	1	0.0234105	FALSE	TRUE	none
PTET.51.1.G0370220	PTET.51.1.G0370220	PTET.51.1.G0370220		NA	-0.206194	1.79062	1	0.00585155	FALSE	TRUE	Late induction
PTET.51.1.G0390217	PTET.51.1.G0390217	PTET.51.1.G0390217		MIZ/SP-RING zinc finger (PF02891.18)	-0.365137	1.78341	1	0.00229164	FALSE	TRUE	Intermediate peak
PTET.51.1.G0010346	PTET.51.1.G0010346	PTET.51.1.G0010346		NA	0.677321	1.77897	1	0.00268129	FALSE	TRUE	Early peak
PTET.51.1.G1360076	PTET.51.1.G1360076	PTET.51.1.G1360076		Protein kinase domain (PF00069.23)	0.841218	1.77769	1	0.00405868	FALSE	TRUE	Late induction
PTET.51.1.G0140153	PTET.51.1.G0140153	PTET.51.1.G0140153		NA	0.349576	1.77736	1	0.00092717	FALSE	TRUE	none
PTET.51.1.G0910136	PTET.51.1.G0910136	PTET.51.1.G0910136		NA	-0.0961949	1.77638	1	0.000196619	FALSE	TRUE	Late induction
PTET.51.1.G3350001	PTET.51.1.G3350001	PTET.51.1.G3350001		NA	-0.0634185	1.77598	1	0.00515797	FALSE	TRUE	none
PTET.51.1.G0200004	PTET.51.1.G0200004	PTET.51.1.G0200004		NA	0.346217	1.77572	1	0.0127419	FALSE	TRUE	Intermediate peak
PTET.51.1.G0920154	PTET.51.1.G0920154	PTET.51.1.G0920154		NA	0.301749	1.77546	1	0.00017276	FALSE	TRUE	none
PTET.51.1.G0150222	PTET.51.1.G0150222	PTET.51.1.G0150222		NA	0.22097	1.77377	1	0.00898396	FALSE	TRUE	Early peak
PTET.51.1.G1300087	PTET.51.1.G1300087	PTET.51.1.G1300087		NA	-0.0349288	1.77375	1	0.0412496	FALSE	TRUE	none
PTET.51.1.G3290002	PTET.51.1.G3290002	PTET.51.1.G3290002		MIZ/SP-RING zinc finger (PF02891.18)	0.142934	1.76956	1	0.0078937	FALSE	TRUE	Intermediate peak
PTET.51.1.G0530088	PTET.51.1.G0530088	PTET.51.1.G0530088		NA	-0.0977318	1.76882	1	2.79243e-05	FALSE	TRUE	Intermediate peak
PTET.51.1.G0170222	PTET.51.1.G0170222	PTET.51.1.G0170222		CRAL/TRIO domain (PF00650.18)	0.568618	1.76835	1	0.00285396	FALSE	TRUE	Late induction
PTET.51.1.G1590023	PTET.51.1.G1590023	PTET.51.1.G1590023		NA	-0.568078	1.76527	1	0.0038911	FALSE	TRUE	none
PTET.51.1.G0140353	PTET.51.1.G0140353	PTET.51.1.G0140353		IBR domain, a half RING-finger domain (PF01485.19)	-0.00766449	1.76468	1	0.000400706	FALSE	TRUE	Late induction
PTET.51.1.G0350079	PTET.51.1.G0350079	PTET.51.1.G0350079		NA	-0.585061	1.76314	1	6.82581e-08	FALSE	TRUE	none
PTET.51.1.G1660066	PTET.51.1.G1660066	PTET.51.1.G1660066		Protein kinase domain (PF00069.23)	-0.34938	1.76171	1	7.35095e-05	FALSE	TRUE	none
PTET.51.1.G0400112	PTET.51.1.G0400112	PTET.51.1.G0400112		NA	0.483522	1.75701	1	0.0245583	FALSE	TRUE	none
PTET.51.1.G0610102	PTET.51.1.G0610102	PTET.51.1.G0610102		AAA domain (PF13086.4)	0.011033	1.755	1	0.00408499	FALSE	TRUE	Early peak
PTET.51.1.G0250203	PTET.51.1.G0250203	PTET.51.1.G0250203		NA	0.385551	1.75328	1	0.00676126	FALSE	TRUE	Early peak
PTET.51.1.G0470160	PTET.51.1.G0470160	PTET.51.1.G0470160		NA	0.102869	1.74953	1	7.93575e-05	FALSE	TRUE	Early repression
PTET.51.1.G1080193	PTET.51.1.G1080193	PTET.51.1.G1080193	rac_C104	Ras family (PF00071.20)	-0.527887	1.74935	1	0.00170059	FALSE	TRUE	none
PTET.51.1.G0350102	PTET.51.1.G0350102	PTET.51.1.G0350102		NA	-0.0939182	1.74869	1	1.0562e-06	FALSE	TRUE	none
PTET.51.1.G0480186	PTET.51.1.G0480186	PTET.51.1.G0480186		NA	-0.749025	1.74808	1	2.07741e-05	FALSE	TRUE	none
PTET.51.1.G1230066	PTET.51.1.G1230066	PTET.51.1.G1230066		NA	-0.320651	1.74733	1	0.0488922	FALSE	TRUE	none
PTET.51.1.G0490040	PTET.51.1.G0490040	PTET.51.1.G0490040		Protein kinase domain (PF00069.23)	0.114528	1.74627	1	0.00182499	FALSE	TRUE	none
PTET.51.1.G0220343	PTET.51.1.G0220343	PTET.51.1.G0220343		Sodium/hydrogen exchanger family (PF00999.19)	0.389841	1.74315	1	0.0223212	FALSE	TRUE	Early repression
PTET.51.1.G3060003	PTET.51.1.G3060003	PTET.51.1.G3060003		NA	0.536817	1.7418	1	0.00467109	FALSE	TRUE	Late peak
PTET.51.1.G0460081	PTET.51.1.G0460081	PTET.51.1.G0460081		NA	-0.216709	1.74022	1	0.0237458	FALSE	TRUE	none
PTET.51.1.G0800175	PTET.51.1.G0800175	PTET.51.1.G0800175		PHD-like zinc-binding domain (PF13771.4)	0.220118	1.73884	1	0.0180818	FALSE	TRUE	Early peak
PTET.51.1.G0690063	PTET.51.1.G0690063	PTET.51.1.G0690063		H-type lectin domain (PF09458.8)	0.279176	1.73813	1	0.000417833	FALSE	TRUE	Intermediate peak
PTET.51.1.G0900079	PTET.51.1.G0900079	PTET.51.1.G0900079		NA	-0.518771	1.73774	1	0.0309891	FALSE	TRUE	Early peak
PTET.51.1.G0430231	PTET.51.1.G0430231	PTET.51.1.G0430231		DnaJ domain (PF00226.29)	-1.30888	1.73765	1	0.0409949	FALSE	TRUE	Early repression
PTET.51.1.G0040190	PTET.51.1.G0040190	PTET.51.1.G0040190		NA	0.108633	1.73626	1	3.3057e-06	FALSE	TRUE	none
PTET.51.1.G0210213	PTET.51.1.G0210213	PTET.51.1.G0210213		NA	-1.15361	1.73488	1	0.0163504	FALSE	TRUE	Intermediate peak
PTET.51.1.G1400100	PTET.51.1.G1400100	PTET.51.1.G1400100		NA	-0.295053	1.73281	1	0.0113028	FALSE	TRUE	none
PTET.51.1.G0020320	PTET.51.1.G0020320	PTET.51.1.G0020320		Cyclic nucleotide-binding domain (PF00027.27)	-0.0705013	1.73142	1	0.0060426	FALSE	TRUE	Intermediate peak
PTET.51.1.G1160127	PTET.51.1.G1160127	PTET.51.1.G1160127		NA	0.701979	1.73134	1	0.000113021	FALSE	TRUE	Late peak
PTET.51.1.G0550208	PTET.51.1.G0550208	PTET.51.1.G0550208		NA	0.11516	1.73076	1	3.56982e-06	FALSE	TRUE	none
PTET.51.1.G0030419	PTET.51.1.G0030419	PTET.51.1.G0030419		RyR and IP3R Homology associated (PF08454.9)	0.227944	1.7293	1	1.24826e-05	FALSE	TRUE	Late induction
PTET.51.1.G1110077	PTET.51.1.G1110077	PTET.51.1.G1110077	act1_4	Actin (PF00022.17)	-1.01637	1.72848	1	0.0139744	FALSE	TRUE	none
PTET.51.1.G0020010	PTET.51.1.G0020010	PTET.51.1.G0020010		NA	-0.0175567	1.72822	1	0.00262544	FALSE	TRUE	none
PTET.51.1.G1390097	PTET.51.1.G1390097	PTET.51.1.G1390097		NA	-0.339774	1.72509	1	0.0118241	FALSE	TRUE	Late repression
PTET.51.1.G0590026	PTET.51.1.G0590026	PTET.51.1.G0590026		NA	0.479536	1.7227	1	0.0114208	FALSE	TRUE	Late induction
PTET.51.1.G3470005	PTET.51.1.G3470005	PTET.51.1.G3470005		NA	-0.394438	1.72111	1	0.0324573	FALSE	TRUE	Late induction
PTET.51.1.G0120092	PTET.51.1.G0120092	PTET.51.1.G0120092		NA	0.0439643	1.71687	1	1.39908e-06	FALSE	TRUE	none
PTET.51.1.G0330075	PTET.51.1.G0330075	PTET.51.1.G0330075	PtSMC2-1, SMC2	RecF/RecN/SMC N terminal domain (PF02463.17)	-0.56677	1.71663	1	9.06336e-07	FALSE	TRUE	Early peak
PTET.51.1.G0010130	PTET.51.1.G0010130	PTET.51.1.G0010130	PTETG100016001	NA	0.159439	1.71344	1	7.85927e-05	FALSE	TRUE	Early peak
PTET.51.1.G0260165	PTET.51.1.G0260165	PTET.51.1.G0260165		Chromo (CHRromatin Organisation MOdifier) domain (PF00385.22)	0.120859	1.70997	1	0.0130335	FALSE	TRUE	Intermediate peak
PTET.51.1.G0260245	PTET.51.1.G0260245	PTET.51.1.G0260245		Bromodomain (PF00439.23)	-0.226449	1.70933	1	8.4025e-07	FALSE	TRUE	Intermediate peak
PTET.51.1.G0050024	PTET.51.1.G0050024	PTET.51.1.G0050024		Protein kinase domain (PF00069.23)	0.630626	1.70857	1	0.000350765	FALSE	TRUE	none
PTET.51.1.G1430047	PTET.51.1.G1430047	PTET.51.1.G1430047		NA	0.396425	1.7057	1	0.0274793	FALSE	TRUE	Early repression
PTET.51.1.G0760001	PTET.51.1.G0760001	PTET.51.1.G0760001		Inhibitor of apoptosis-promoting Bax1 (PF01027.18)	-0.256053	1.7055	1	0.0142984	FALSE	TRUE	Late repression
PTET.51.1.G1240055	PTET.51.1.G1240055	PTET.51.1.G1240055		NA	-0.473514	1.7051	1	0.0257779	FALSE	TRUE	Intermediate peak
PTET.51.1.G0790169	PTET.51.1.G0790169	PTET.51.1.G0790169		NA	0.463712	1.70274	1	0.00927109	FALSE	TRUE	Early repression
PTET.51.1.G0140370	PTET.51.1.G0140370	PTET.51.1.G0140370		NA	0.126342	1.70254	1	0.00957711	FALSE	TRUE	Early peak
PTET.51.1.G1470033	PTET.51.1.G1470033	PTET.51.1.G1470033		NA	0.298811	1.7019	1	0.0470962	FALSE	TRUE	Late induction
PTET.51.1.G0450278	PTET.51.1.G0450278	PTET.51.1.G0450278		NA	0.148283	1.70146	1	0.00294926	FALSE	TRUE	none
PTET.51.1.G0440160	PTET.51.1.G0440160	PTET.51.1.G0440160		Ribonuclease-III-like (PF14622.4)	0.245438	1.69952	1	0.00754298	FALSE	TRUE	Late induction
PTET.51.1.G1210048	PTET.51.1.G1210048	PTET.51.1.G1210048		NA	0.00310166	1.69665	1	0.0144612	FALSE	TRUE	none
PTET.51.1.G0080107	PTET.51.1.G0080107	PTET.51.1.G0080107		NA	0.501932	1.69547	1	6.04263e-05	FALSE	TRUE	Intermediate peak
PTET.51.1.G0550056	PTET.51.1.G0550056	PTET.51.1.G0550056		NA	-0.12816	1.69441	1	0.00955437	FALSE	TRUE	Late induction
PTET.51.1.G1080049	PTET.51.1.G1080049	PTET.51.1.G1080049		NA	-0.466802	1.69279	1	0.026884	FALSE	TRUE	none
PTET.51.1.G0920086	PTET.51.1.G0920086	PTET.51.1.G0920086		Protein kinase domain (PF00069.23)	-0.272629	1.69175	1	0.0287221	FALSE	TRUE	Intermediate peak
PTET.51.1.G0320280	PTET.51.1.G0320280	PTET.51.1.G0320280		NA	0.163849	1.69154	1	4.64759e-05	FALSE	TRUE	none
PTET.51.1.G0160038	PTET.51.1.G0160038	PTET.51.1.G0160038		Protein kinase domain (PF00069.23)	0.800112	1.69125	0.548444	3.51404e-09	FALSE	TRUE	none
PTET.51.1.G0110179	PTET.51.1.G0110179	PTET.51.1.G0110179		NA	1.49538	1.68983	0.102643	0.000179887	FALSE	TRUE	Intermediate peak
PTET.51.1.G1360084	PTET.51.1.G1360084	PTET.51.1.G1360084		NA	-0.0710735	1.68815	1	0.000386382	FALSE	TRUE	Late induction
PTET.51.1.G0080154	PTET.51.1.G0080154	PTET.51.1.G0080154		NA	0.387189	1.6797	1	0.0353468	FALSE	TRUE	Late induction
PTET.51.1.G1300156	PTET.51.1.G1300156	PTET.51.1.G1300156		JmjC domain, hydroxylase (PF02373.20)	-0.141215	1.67963	1	0.00321127	FALSE	TRUE	Late induction
PTET.51.1.G0600057	PTET.51.1.G0600057	PTET.51.1.G0600057		NA	-1.14982	1.67958	1	0.0425892	FALSE	TRUE	none
PTET.51.1.G1150105	PTET.51.1.G1150105	PTET.51.1.G1150105		NA	0.0743998	1.6775	1	0.000284762	FALSE	TRUE	Intermediate peak
PTET.51.1.G0730050	PTET.51.1.G0730050	PTET.51.1.G0730050		EF-hand domain pair (PF13499.4)	-0.577893	1.67707	1	0.0371677	FALSE	TRUE	Late repression
PTET.51.1.G0160229	PTET.51.1.G0160229	PTET.51.1.G0160229		WD domain, G-beta repeat (PF00400.30)	-0.914357	1.67291	1	0.033111	FALSE	TRUE	Early peak
PTET.51.1.G1630047	PTET.51.1.G1630047	PTET.51.1.G1630047		NA	-0.795118	1.67263	1	0.0105154	FALSE	TRUE	Early repression
PTET.51.1.G1740074	PTET.51.1.G1740074	PTET.51.1.G1740074		NA	-1.33471	1.67258	1	0.0378956	FALSE	TRUE	Intermediate peak
PTET.51.1.G1200004	PTET.51.1.G1200004	PTET.51.1.G1200004		Tubulin C-terminal domain (PF03953.15)	-0.162642	1.66894	1	0.00342363	FALSE	TRUE	Intermediate peak
PTET.51.1.G0880005	PTET.51.1.G0880005	PTET.51.1.G0880005		NA	-0.152582	1.66856	1	0.00124838	FALSE	TRUE	none
PTET.51.1.G0190227	PTET.51.1.G0190227	PTET.51.1.G0190227		NA	0.137407	1.66796	1	0.0480477	FALSE	TRUE	Intermediate peak
PTET.51.1.G0930178	PTET.51.1.G0930178	PTET.51.1.G0930178		NA	0.169864	1.66777	1	0.000445666	FALSE	TRUE	Intermediate peak
PTET.51.1.G1440025	PTET.51.1.G1440025	PTET.51.1.G1440025		NA	0.162159	1.6677	1	0.0216038	FALSE	TRUE	Late peak
PTET.51.1.G0450208	PTET.51.1.G0450208	PTET.51.1.G0450208		LITAF-like zinc ribbon domain (PF10601.7)	-0.218075	1.66656	1	0.0485519	FALSE	TRUE	Early repression
PTET.51.1.G1030102	PTET.51.1.G1030102	PTET.51.1.G1030102		Protein kinase domain (PF00069.23)	0.042778	1.66505	1	0.00427074	FALSE	TRUE	none
PTET.51.1.G0850145	PTET.51.1.G0850145	PTET.51.1.G0850145		NA	0.208157	1.66248	1	0.00332705	FALSE	TRUE	Intermediate peak
PTET.51.1.G1070047	PTET.51.1.G1070047	PTET.51.1.G1070047		NA	-0.020087	1.66232	1	2.06447e-08	FALSE	TRUE	Intermediate peak
PTET.51.1.G0360085	PTET.51.1.G0360085	PTET.51.1.G0360085		RNA recognition motif. (a.k.a. RRM, RBD, or RNP domain) (PF13893.4)	-0.379595	1.66197	1	0.00208545	FALSE	TRUE	Late induction
PTET.51.1.G0050048	PTET.51.1.G0050048	PTET.51.1.G0050048		Ring finger domain (PF13639.4)	-0.564066	1.66115	1	0.00907617	FALSE	TRUE	Early peak
PTET.51.1.G0860145	PTET.51.1.G0860145	PTET.51.1.G0860145		NA	-0.35498	1.65846	1	0.0115745	FALSE	TRUE	Early peak
PTET.51.1.G1050024	PTET.51.1.G1050024	PTET.51.1.G1050024		NA	0.132502	1.65665	1	0.0239507	FALSE	TRUE	none
PTET.51.1.G0550117	PTET.51.1.G0550117	PTET.51.1.G0550117		NA	0.126803	1.65162	1	0.00279998	FALSE	TRUE	none
PTET.51.1.G0010123	PTET.51.1.G0010123	PTET.51.1.G0010123	PTMB.377	Mitochondrial carrier protein (PF00153.25)	0.501628	1.65116	1	7.35298e-07	FALSE	TRUE	none
PTET.51.1.G0740127	PTET.51.1.G0740127	PTET.51.1.G0740127		NA	-0.217908	1.64945	1	1.42211e-06	FALSE	TRUE	Late induction
PTET.51.1.G0370210	PTET.51.1.G0370210	PTET.51.1.G0370210		Ring finger domain (PF13639.4)	0.845019	1.64645	1	0.000770735	FALSE	TRUE	none
PTET.51.1.G0960135	PTET.51.1.G0960135	PTET.51.1.G0960135		ABC transporter (PF00005.25)	0.87622	1.64601	1	0.00901868	FALSE	TRUE	Early repression
PTET.51.1.G0080293	PTET.51.1.G0080293	PTET.51.1.G0080293		NA	0.511851	1.64513	1	2.31399e-05	FALSE	TRUE	none
PTET.51.1.G0230279	PTET.51.1.G0230279	PTET.51.1.G0230279		NA	0.250251	1.64455	1	0.00621037	FALSE	TRUE	none
PTET.51.1.G0210044	PTET.51.1.G0210044	PTET.51.1.G0210044		NA	-0.0802903	1.6404	1	0.00102386	FALSE	TRUE	none
PTET.51.1.G1460107	PTET.51.1.G1460107	PTET.51.1.G1460107		NA	0.156649	1.64007	1	0.000419135	FALSE	TRUE	none
PTET.51.1.G1250060	PTET.51.1.G1250060	PTET.51.1.G1250060		NA	1.54394	1.63894	0.192164	0.00143783	FALSE	TRUE	none
PTET.51.1.G0500110	PTET.51.1.G0500110	PTET.51.1.G0500110		NA	-0.514172	1.63814	1	0.0053693	FALSE	TRUE	Late induction
PTET.51.1.G1850013	PTET.51.1.G1850013	PTET.51.1.G1850013		Protein kinase domain (PF00069.23)	0.520432	1.63741	1	0.0392685	FALSE	TRUE	none
PTET.51.1.G0400050	PTET.51.1.G0400050	PTET.51.1.G0400050		Myb-like DNA-binding domain (PF13921.4)	0.993383	1.63632	1	0.00752141	FALSE	TRUE	Late induction
PTET.51.1.G0200248	PTET.51.1.G0200248	PTET.51.1.G0200248		NA	1.38363	1.6349	0.433656	0.00242185	FALSE	TRUE	Late induction
PTET.51.1.G0590208	PTET.51.1.G0590208	PTET.51.1.G0590208		Telomerase ribonucleoprotein complex - RNA binding domain (PF12009.6)	-0.405723	1.63351	1	0.000434449	FALSE	TRUE	Early peak
PTET.51.1.G1450016	PTET.51.1.G1450016	PTET.51.1.G1450016		NA	0.532242	1.63315	1	0.0391258	FALSE	TRUE	Late induction
PTET.51.1.G0650023	PTET.51.1.G0650023	PTET.51.1.G0650023		MIZ/SP-RING zinc finger (PF02891.18)	0.419482	1.6321	1	0.0320769	FALSE	TRUE	Intermediate peak
PTET.51.1.G0990126	PTET.51.1.G0990126	PTET.51.1.G0990126		Phosphatidylinositol 3- and 4-kinase (PF00454.25)	0.172495	1.63162	1	6.31889e-05	FALSE	TRUE	Intermediate peak
PTET.51.1.G1680066	PTET.51.1.G1680066	PTET.51.1.G1680066		Thioredoxin (PF00085.18)	-1.01328	1.63029	1	0.0275903	FALSE	TRUE	Late repression
PTET.51.1.G0800221	PTET.51.1.G0800221	PTET.51.1.G0800221		NA	-0.725485	1.62221	1	3.03763e-05	FALSE	TRUE	Late induction
PTET.51.1.G1020051	PTET.51.1.G1020051	PTET.51.1.G1020051		NA	0.763716	1.62119	1	0.000821356	FALSE	TRUE	Intermediate peak
PTET.51.1.G1290123	PTET.51.1.G1290123	PTET.51.1.G1290123		NA	0.164743	1.62045	1	0.00545008	FALSE	TRUE	Intermediate peak
PTET.51.1.G1190008	PTET.51.1.G1190008	PTET.51.1.G1190008		PHD-finger (PF00628.27)	0.336844	1.61897	1	0.0245576	FALSE	TRUE	Intermediate peak
PTET.51.1.G1200149	PTET.51.1.G1200149	PTET.51.1.G1200149		Tetratricopeptide repeat (PF00515.26)	-1.07638	1.61886	0.843593	0.00079815	FALSE	TRUE	Late induction
PTET.51.1.G0730146	PTET.51.1.G0730146	PTET.51.1.G0730146		NA	0.00238216	1.61461	1	0.030476	FALSE	TRUE	Late induction
PTET.51.1.G1100017	PTET.51.1.G1100017	PTET.51.1.G1100017		NA	0.619788	1.61452	1	0.0252975	FALSE	TRUE	Early peak
PTET.51.1.G1550018	PTET.51.1.G1550018	PTET.51.1.G1550018		NA	-0.0119023	1.61004	1	0.0145164	FALSE	TRUE	none
PTET.51.1.G0430144	PTET.51.1.G0430144	PTET.51.1.G0430144		NA	-0.492218	1.60936	1	0.0223083	FALSE	TRUE	Intermediate peak
PTET.51.1.G0720113	PTET.51.1.G0720113	PTET.51.1.G0720113		Acetyl-coenzyme A transporter 1 (PF13000.5)	-0.0982216	1.6088	1	6.86734e-05	FALSE	TRUE	Late induction
PTET.51.1.G0320294	PTET.51.1.G0320294	PTET.51.1.G0320294		NA	0.154263	1.60733	1	0.0408888	FALSE	TRUE	none
PTET.51.1.G0490018	PTET.51.1.G0490018	PTET.51.1.G0490018		Protein kinase domain (PF00069.23)	-0.0587606	1.60498	1	3.67608e-05	FALSE	TRUE	Intermediate peak
PTET.51.1.G0130327	PTET.51.1.G0130327	PTET.51.1.G0130327		NA	0.386158	1.60444	1	0.000985463	FALSE	TRUE	none
PTET.51.1.G1610043	PTET.51.1.G1610043	PTET.51.1.G1610043		Protein kinase domain (PF00069.23)	-0.26716	1.60434	1	0.0141528	FALSE	TRUE	Late induction
PTET.51.1.G0030481	PTET.51.1.G0030481	PTET.51.1.G0030481		Ankyrin repeats (many copies) (PF13857.4)	0.0681807	1.60355	1	2.31375e-06	FALSE	TRUE	Intermediate peak
PTET.51.1.G1620122	PTET.51.1.G1620122	PTET.51.1.G1620122		NA	-0.796261	1.60206	1	0.0292596	FALSE	TRUE	none
PTET.51.1.G0110173	PTET.51.1.G0110173	PTET.51.1.G0110173		NA	0.0487137	1.60021	1	0.0460518	FALSE	TRUE	Late induction
PTET.51.1.G1010019	PTET.51.1.G1010019	PTET.51.1.G1010019		Tetratricopeptide repeat (PF13424.4)	0.569236	1.59846	1	0.000751538	FALSE	TRUE	Late induction
PTET.51.1.G0100180	PTET.51.1.G0100180	PTET.51.1.G0100180		Protein kinase domain (PF00069.23)	0.321339	1.59778	1	1.48492e-07	FALSE	TRUE	none
PTET.51.1.G1160110	PTET.51.1.G1160110	PTET.51.1.G1160110		NA	-0.0831947	1.59594	1	0.00558425	FALSE	TRUE	Late induction
PTET.51.1.G1110053	PTET.51.1.G1110053	PTET.51.1.G1110053		NA	0.108312	1.59576	1	3.60718e-09	FALSE	TRUE	none
PTET.51.1.G0030213	PTET.51.1.G0030213	PTET.51.1.G0030213		NA	-0.244478	1.59569	1	0.00252829	FALSE	TRUE	none
PTET.51.1.G1070165	PTET.51.1.G1070165	PTET.51.1.G1070165		NA	-0.129814	1.59432	1	0.0134916	FALSE	TRUE	Intermediate peak
PTET.51.1.G0120246	PTET.51.1.G0120246	PTET.51.1.G0120246		NA	0.110353	1.59391	1	0.000436726	FALSE	TRUE	Intermediate peak
PTET.51.1.G1180144	PTET.51.1.G1180144	PTET.51.1.G1180144		NA	-0.0774321	1.59363	1	0.00377444	FALSE	TRUE	Intermediate peak
PTET.51.1.G0090127	PTET.51.1.G0090127	PTET.51.1.G0090127		Leucine Rich repeats (2 copies) (PF12799.5)	-0.120042	1.5902	1	0.000271225	FALSE	TRUE	none
PTET.51.1.G0570099	PTET.51.1.G0570099	PTET.51.1.G0570099		Der1-like family (PF04511.13)	-0.368017	1.58908	1	0.00231235	FALSE	TRUE	none
PTET.51.1.G0970056	PTET.51.1.G0970056	PTET.51.1.G0970056		NA	0.717969	1.5887	1	0.0278216	FALSE	TRUE	none
PTET.51.1.G0480099	PTET.51.1.G0480099	PTET.51.1.G0480099		Transposase IS4 (PF13843.4)	-0.0943694	1.58841	1	0.0078205	FALSE	TRUE	Intermediate peak
PTET.51.1.G0330050	PTET.51.1.G0330050	PTET.51.1.G0330050		Cache domain (PF02743.16)	1.08333	1.58812	1	0.00675213	FALSE	TRUE	Late peak
PTET.51.1.G1590032	PTET.51.1.G1590032	PTET.51.1.G1590032		NA	-0.0730805	1.58803	1	0.00767604	FALSE	TRUE	Late repression
PTET.51.1.G0250033	PTET.51.1.G0250033	PTET.51.1.G0250033	PTETG2500011001	Ubiquitin-conjugating enzyme (PF00179.24)	-0.134796	1.58753	1	0.000134571	FALSE	TRUE	none
PTET.51.1.G0270010	PTET.51.1.G0270010	PTET.51.1.G0270010		Protein kinase domain (PF00069.23)	0.173095	1.58689	1	1.45828e-05	FALSE	TRUE	none
PTET.51.1.G1760013	PTET.51.1.G1760013	PTET.51.1.G1760013		NA	-0.603653	1.58541	1	0.000522446	FALSE	TRUE	Late induction
PTET.51.1.G0570232	PTET.51.1.G0570232	PTET.51.1.G0570232		Protein kinase domain (PF00069.23)	-0.0751907	1.58363	1	0.0024227	FALSE	TRUE	Late induction
PTET.51.1.G0550005	PTET.51.1.G0550005	PTET.51.1.G0550005		NA	0.288467	1.58314	1	0.00108172	FALSE	TRUE	none
PTET.51.1.G0410241	PTET.51.1.G0410241	PTET.51.1.G0410241		NA	0.688064	1.58303	1	5.88321e-06	FALSE	TRUE	none
PTET.51.1.G0130213	PTET.51.1.G0130213	PTET.51.1.G0130213		FHA domain (PF00498.24)	0.0356674	1.58027	1	9.37728e-06	FALSE	TRUE	Early peak
PTET.51.1.G0190179	PTET.51.1.G0190179	PTET.51.1.G0190179		NA	0.311194	1.57902	1	0.00370836	FALSE	TRUE	Late induction
PTET.51.1.G0390186	PTET.51.1.G0390186	PTET.51.1.G0390186		NA	0.148342	1.57732	1	0.00430508	FALSE	TRUE	Intermediate peak
PTET.51.1.G0350078	PTET.51.1.G0350078	PTET.51.1.G0350078		PHD-zinc-finger like domain (PF13832.4)	0.393957	1.57497	1	2.38091e-06	FALSE	TRUE	none
PTET.51.1.G0080274	PTET.51.1.G0080274	PTET.51.1.G0080274	act1-7, PTETG800051001	Actin (PF00022.17)	-1.08204	1.57472	1	0.00756242	FALSE	TRUE	none
PTET.51.1.G0020179	PTET.51.1.G0020179	PTET.51.1.G0020179		NA	0.309209	1.57315	1	0.0047743	FALSE	TRUE	Late induction
PTET.51.1.G1020085	PTET.51.1.G1020085	PTET.51.1.G1020085		NA	0.410009	1.57152	1	2.83945e-06	FALSE	TRUE	none
PTET.51.1.G0430266	PTET.51.1.G0430266	PTET.51.1.G0430266		HSF-type DNA-binding (PF00447.15)	0.21218	1.56916	1	0.00143668	FALSE	TRUE	Late induction
PTET.51.1.G1370126	PTET.51.1.G1370126	PTET.51.1.G1370126		JmjC domain, hydroxylase (PF02373.20)	0.0345875	1.56757	1	0.0107939	FALSE	TRUE	none
PTET.51.1.G0400101	PTET.51.1.G0400101	PTET.51.1.G0400101		NA	1.24657	1.56737	0.975404	0.028804	FALSE	TRUE	none
PTET.51.1.G0150023	PTET.51.1.G0150023	PTET.51.1.G0150023		PX domain (PF00787.22)	-0.193336	1.56569	1	0.00131255	FALSE	TRUE	Intermediate peak
PTET.51.1.G0960141	PTET.51.1.G0960141	PTET.51.1.G0960141		NA	0.140637	1.56375	1	0.000521112	FALSE	TRUE	Intermediate peak
PTET.51.1.G0860025	PTET.51.1.G0860025	PTET.51.1.G0860025		NA	-0.0662342	1.56366	1	0.00914622	FALSE	TRUE	none
PTET.51.1.G0480113	PTET.51.1.G0480113	PTET.51.1.G0480113		NA	-0.11725	1.56348	1	0.0017485	FALSE	TRUE	none
PTET.51.1.G0840117	PTET.51.1.G0840117	PTET.51.1.G0840117		PLD-like domain (PF13091.4)	0.217763	1.56271	1	5.70113e-05	FALSE	TRUE	Intermediate peak
PTET.51.1.G0150248	PTET.51.1.G0150248	PTET.51.1.G0150248		NA	-0.611161	1.56172	1	0.00053693	FALSE	TRUE	Early peak
PTET.51.1.G1260144	PTET.51.1.G1260144	PTET.51.1.G1260144		NA	0.00982536	1.56045	1	0.00623368	FALSE	TRUE	Early repression
PTET.51.1.G0190317	PTET.51.1.G0190317	PTET.51.1.G0190317		Domain of unknown function (DUF4215) (PF13948.4)	0.0285812	1.55828	1	0.0210144	FALSE	TRUE	none
PTET.51.1.G0690059	PTET.51.1.G0690059	PTET.51.1.G0690059		NA	-0.192002	1.55815	1	0.0121695	FALSE	TRUE	none
PTET.51.1.G0460183	PTET.51.1.G0460183	PTET.51.1.G0460183		NA	0.624987	1.55736	1	0.00553568	FALSE	TRUE	Intermediate peak
PTET.51.1.G0700141	PTET.51.1.G0700141	PTET.51.1.G0700141	PTETG7000014001	Protein kinase domain (PF00069.23)	0.200232	1.55435	1	0.00500839	FALSE	TRUE	none
PTET.51.1.G0010299	PTET.51.1.G0010299	PTET.51.1.G0010299	PTMB.232	MIZ/SP-RING zinc finger (PF02891.18)	-0.2266	1.55358	1	8.30125e-06	FALSE	TRUE	Late induction
PTET.51.1.G0080045	PTET.51.1.G0080045	PTET.51.1.G0080045		NA	-0.142394	1.5508	1	0.00382517	FALSE	TRUE	Late induction
PTET.51.1.G0260251	PTET.51.1.G0260251	PTET.51.1.G0260251		Elongation factor G C-terminus (PF00679.22)	0.286993	1.55059	1	0.00531358	FALSE	TRUE	none
PTET.51.1.G0520075	PTET.51.1.G0520075	PTET.51.1.G0520075		Dual specificity phosphatase, catalytic domain (PF00782.18)	-0.331397	1.5493	1	0.0474975	FALSE	TRUE	none
PTET.51.1.G1740016	PTET.51.1.G1740016	PTET.51.1.G1740016		Adenylate and Guanylate cyclase catalytic domain (PF00211.18)	0.557	1.5448	1	0.00839793	FALSE	TRUE	none
PTET.51.1.G0350178	PTET.51.1.G0350178	PTET.51.1.G0350178		NA	0.85743	1.54454	1	0.0487346	FALSE	TRUE	Early peak
PTET.51.1.G0610231	PTET.51.1.G0610231	PTET.51.1.G0610231		Structure-specific recognition protein (SSRP1) (PF03531.12)	0.174887	1.54404	1	0.02899	FALSE	TRUE	Intermediate peak
PTET.51.1.G0400260	PTET.51.1.G0400260	PTET.51.1.G0400260		NA	-0.131279	1.5437	1	0.00194035	FALSE	TRUE	none
PTET.51.1.G0210275	PTET.51.1.G0210275	PTET.51.1.G0210275		Protein kinase domain (PF00069.23)	-0.35654	1.54333	1	0.00281121	FALSE	TRUE	Intermediate peak
PTET.51.1.G1190062	PTET.51.1.G1190062	PTET.51.1.G1190062		NA	-1.0007	1.54279	1	0.046256	FALSE	TRUE	Early peak
PTET.51.1.G0650121	PTET.51.1.G0650121	PTET.51.1.G0650121		NA	0.462987	1.54099	1	0.0498312	FALSE	TRUE	none
PTET.51.1.G0400124	PTET.51.1.G0400124	PTET.51.1.G0400124		NA	0.763962	1.54058	1	0.0121695	FALSE	TRUE	Intermediate peak
PTET.51.1.G1270084	PTET.51.1.G1270084	PTET.51.1.G1270084		NA	0.0402554	1.53916	1	0.0376731	FALSE	TRUE	Early peak
PTET.51.1.G0120241	PTET.51.1.G0120241	PTET.51.1.G0120241		Protein kinase domain (PF00069.23)	0.501588	1.53811	1	0.000286494	FALSE	TRUE	Late induction
PTET.51.1.G0390065	PTET.51.1.G0390065	PTET.51.1.G0390065		Protein kinase domain (PF00069.23)	-0.0722551	1.53654	1	0.00716939	FALSE	TRUE	Late induction
PTET.51.1.G0130258	PTET.51.1.G0130258	PTET.51.1.G0130258		NA	-0.141315	1.53503	1	0.00274444	FALSE	TRUE	Early peak
PTET.51.1.G0400071	PTET.51.1.G0400071	PTET.51.1.G0400071		NA	-0.584702	1.53485	1	0.0189301	FALSE	TRUE	none
PTET.51.1.G0580166	PTET.51.1.G0580166	PTET.51.1.G0580166		WD domain, G-beta repeat (PF00400.30)	-0.214882	1.53229	1	0.00498244	FALSE	TRUE	Intermediate peak
PTET.51.1.G0080442	PTET.51.1.G0080442	PTET.51.1.G0080442		NA	0.0457071	1.53207	1	0.010135	FALSE	TRUE	Early peak
PTET.51.1.G0150252	PTET.51.1.G0150252	PTET.51.1.G0150252		NA	-0.224051	1.53116	1	0.0131607	FALSE	TRUE	none
PTET.51.1.G0090047	PTET.51.1.G0090047	PTET.51.1.G0090047		NA	0.174498	1.53041	1	0.00439558	FALSE	TRUE	none
PTET.51.1.G0190279	PTET.51.1.G0190279	PTET.51.1.G0190279		NA	-0.519974	1.53033	1	0.0209078	FALSE	TRUE	Early peak
PTET.51.1.G1600121	PTET.51.1.G1600121	PTET.51.1.G1600121		NA	0.211718	1.5303	1	0.000346456	FALSE	TRUE	Intermediate peak
PTET.51.1.G0670249	PTET.51.1.G0670249	PTET.51.1.G0670249		NA	-0.09334	1.53019	1	0.000395952	FALSE	TRUE	Intermediate peak
PTET.51.1.G3060004	PTET.51.1.G3060004	PTET.51.1.G3060004		NA	0.438728	1.52951	1	0.0289135	FALSE	TRUE	Late peak
PTET.51.1.G1400004	PTET.51.1.G1400004	PTET.51.1.G1400004		NA	-0.112068	1.52883	1	0.04893	FALSE	TRUE	Intermediate peak
PTET.51.1.G0250195	PTET.51.1.G0250195	PTET.51.1.G0250195		Aminotransferase class I and II (PF00155.19)	0.143238	1.52873	1	0.000682719	FALSE	TRUE	Intermediate peak
PTET.51.1.G0430224	PTET.51.1.G0430224	PTET.51.1.G0430224		NA	0.29787	1.52688	1	3.96665e-05	FALSE	TRUE	none
PTET.51.1.G0240241	PTET.51.1.G0240241	PTET.51.1.G0240241		DnaJ domain (PF00226.29)	0.523445	1.52428	1	0.0229551	FALSE	TRUE	Intermediate peak
PTET.51.1.G0650064	PTET.51.1.G0650064	PTET.51.1.G0650064		NA	0.115574	1.52408	1	0.000130745	FALSE	TRUE	none
PTET.51.1.G1380056	PTET.51.1.G1380056	PTET.51.1.G1380056		Zinc carboxypeptidase (PF00246.22)	-0.194024	1.52315	1	5.60384e-07	FALSE	TRUE	Late induction
PTET.51.1.G1020164	PTET.51.1.G1020164	PTET.51.1.G1020164		NA	0.162188	1.52159	1	1.51213e-05	FALSE	TRUE	none
PTET.51.1.G1100170	PTET.51.1.G1100170	PTET.51.1.G1100170		NA	0.364592	1.51916	1	0.0146017	FALSE	TRUE	none
PTET.51.1.G1460064	PTET.51.1.G1460064	PTET.51.1.G1460064		NA	0.0241787	1.51592	1	0.017833	FALSE	TRUE	none
PTET.51.1.G0640005	PTET.51.1.G0640005	PTET.51.1.G0640005		NA	-0.370348	1.51576	1	0.0214451	FALSE	TRUE	none
PTET.51.1.G0430014	PTET.51.1.G0430014	PTET.51.1.G0430014		NA	0.168294	1.51535	1	0.00162874	FALSE	TRUE	none
PTET.51.1.G0290131	PTET.51.1.G0290131	PTET.51.1.G0290131		NA	-0.0912352	1.51354	1	0.00169981	FALSE	TRUE	Early peak
PTET.51.1.G0870027	PTET.51.1.G0870027	PTET.51.1.G0870027		NA	-0.355198	1.51257	1	2.37992e-05	FALSE	TRUE	none
PTET.51.1.G0270005	PTET.51.1.G0270005	PTET.51.1.G0270005		Protein kinase domain (PF00069.23)	-0.384704	1.50804	1	0.0125182	FALSE	TRUE	Late induction
PTET.51.1.G0510156	PTET.51.1.G0510156	PTET.51.1.G0510156		NA	-0.0641706	1.50734	1	0.0012964	FALSE	TRUE	Early repression
PTET.51.1.G1070133	PTET.51.1.G1070133	PTET.51.1.G1070133		Protein kinase domain (PF00069.23)	-0.672331	1.50344	1	0.0105973	FALSE	TRUE	Late induction
PTET.51.1.G1170141	PTET.51.1.G1170141	PTET.51.1.G1170141		NA	0.00943588	1.49555	1	0.00265258	FALSE	TRUE	Intermediate peak
PTET.51.1.G1420038	PTET.51.1.G1420038	PTET.51.1.G1420038		NA	0.51243	1.49531	1	0.00631789	FALSE	TRUE	Intermediate peak
PTET.51.1.G1240002	PTET.51.1.G1240002	PTET.51.1.G1240002		NA	0.61092	1.4906	1	0.0221159	FALSE	TRUE	Late peak
PTET.51.1.G0610137	PTET.51.1.G0610137	PTET.51.1.G0610137		NA	-0.392013	1.48996	1	0.017373	FALSE	TRUE	none
PTET.51.1.G1260056	PTET.51.1.G1260056	PTET.51.1.G1260056		NA	0.0316856	1.48904	1	0.00431901	FALSE	TRUE	none
PTET.51.1.G0020433	PTET.51.1.G0020433	PTET.51.1.G0020433		NA	-0.0282324	1.48431	1	0.0268243	FALSE	TRUE	none
PTET.51.1.G1200062	PTET.51.1.G1200062	PTET.51.1.G1200062		NA	0.139495	1.48327	1	0.0245583	FALSE	TRUE	Intermediate peak
PTET.51.1.G1260131	PTET.51.1.G1260131	PTET.51.1.G1260131		PLD-like domain (PF13091.4)	-0.022906	1.4824	1	1.54987e-05	FALSE	TRUE	none
PTET.51.1.G1150064	PTET.51.1.G1150064	PTET.51.1.G1150064		NA	0.326883	1.48104	1	0.0156375	FALSE	TRUE	Intermediate peak
PTET.51.1.G0090178	PTET.51.1.G0090178	PTET.51.1.G0090178		NA	0.666986	1.47913	1	0.0349658	FALSE	TRUE	Intermediate peak
PTET.51.1.G2270014	PTET.51.1.G2270014	PTET.51.1.G2270014		NA	-0.0268843	1.4785	1	0.0252182	FALSE	TRUE	none
PTET.51.1.G0120047	PTET.51.1.G0120047	PTET.51.1.G0120047		Replication factor RFC1 C terminal domain (PF08519.10)	-0.471442	1.47658	1	0.00136956	FALSE	TRUE	none
PTET.51.1.G1210008	PTET.51.1.G1210008	PTET.51.1.G1210008		NA	-0.729152	1.4752	1	0.00606301	FALSE	TRUE	none
PTET.51.1.G0040251	PTET.51.1.G0040251	PTET.51.1.G0040251		NA	0.0239412	1.47472	1	1.2353e-05	FALSE	TRUE	none
PTET.51.1.G0070465	PTET.51.1.G0070465	PTET.51.1.G0070465		NA	0.850001	1.47466	0.4281	1.028e-06	FALSE	TRUE	Late induction
PTET.51.1.G0170226	PTET.51.1.G0170226	PTET.51.1.G0170226		NA	0.228939	1.47392	1	0.000221573	FALSE	TRUE	none
PTET.51.1.G0160253	PTET.51.1.G0160253	PTET.51.1.G0160253		NA	0.660671	1.47196	1	2.12061e-06	FALSE	TRUE	none
PTET.51.1.G1290122	PTET.51.1.G1290122	PTET.51.1.G1290122		NA	0.118889	1.47046	1	0.0274457	FALSE	TRUE	Intermediate peak
PTET.51.1.G1760029	PTET.51.1.G1760029	PTET.51.1.G1760029		NA	-0.884125	1.46977	1	0.0109416	FALSE	TRUE	none
PTET.51.1.G0140328	PTET.51.1.G0140328	PTET.51.1.G0140328		NA	0.509841	1.46788	1	0.0255655	FALSE	TRUE	none
PTET.51.1.G0480121	PTET.51.1.G0480121	PTET.51.1.G0480121		NA	0.546343	1.4675	1	0.0302804	FALSE	TRUE	none
PTET.51.1.G0140151	PTET.51.1.G0140151	PTET.51.1.G0140151		NA	0.0954204	1.46592	1	0.015248	FALSE	TRUE	none
PTET.51.1.G0250314	PTET.51.1.G0250314	PTET.51.1.G0250314		NA	-0.104269	1.4645	1	0.0145549	FALSE	TRUE	none
PTET.51.1.G0420020	PTET.51.1.G0420020	PTET.51.1.G0420020		NA	0.488312	1.46424	1	0.0366323	FALSE	TRUE	none
PTET.51.1.G0080455	PTET.51.1.G0080455	PTET.51.1.G0080455		WD domain, G-beta repeat (PF00400.30)	-0.0162941	1.46058	1	0.000659382	FALSE	TRUE	none
PTET.51.1.G0320036	PTET.51.1.G0320036	PTET.51.1.G0320036		NA	0.78791	1.45867	1	0.000652599	FALSE	TRUE	Intermediate peak
PTET.51.1.G0730119	PTET.51.1.G0730119	PTET.51.1.G0730119	UBA2, PTETG7300009001	ThiF family (PF00899.19)	0.21349	1.45715	1	0.0195374	FALSE	TRUE	Intermediate peak
PTET.51.1.G0140084	PTET.51.1.G0140084	PTET.51.1.G0140084		NA	0.622955	1.45709	1	0.000323934	FALSE	TRUE	none
PTET.51.1.G0390009	PTET.51.1.G0390009	PTET.51.1.G0390009		NA	0.313964	1.45688	1	0.000163758	FALSE	TRUE	none
PTET.51.1.G0170101	PTET.51.1.G0170101	PTET.51.1.G0170101		NA	0.0302316	1.45595	1	9.45503e-09	FALSE	TRUE	none
PTET.51.1.G0340111	PTET.51.1.G0340111	PTET.51.1.G0340111		NA	0.377489	1.45538	1	0.0141725	FALSE	TRUE	none
PTET.51.1.G0560251	PTET.51.1.G0560251	PTET.51.1.G0560251		Ras family (PF00071.20)	-0.0854325	1.45536	1	0.00205378	FALSE	TRUE	Late induction
PTET.51.1.G0540170	PTET.51.1.G0540170	PTET.51.1.G0540170		NA	-0.278379	1.45501	1	0.00164466	FALSE	TRUE	none
PTET.51.1.G0200208	PTET.51.1.G0200208	PTET.51.1.G0200208		NA	0.726083	1.4539	1	0.0349976	FALSE	TRUE	Early peak
PTET.51.1.G0180170	PTET.51.1.G0180170	PTET.51.1.G0180170	PTETG1800011001	NA	0.970861	1.45308	0.877965	0.000652599	FALSE	TRUE	Late induction
PTET.51.1.G0890004	PTET.51.1.G0890004	PTET.51.1.G0890004		NA	0.0806418	1.45149	1	0.0400076	FALSE	TRUE	none
PTET.51.1.G0290033	PTET.51.1.G0290033	PTET.51.1.G0290033		NA	-0.300822	1.45147	1	8.38072e-05	FALSE	TRUE	none
PTET.51.1.G1600014	PTET.51.1.G1600014	PTET.51.1.G1600014		Domain of unknown function (DUF4215) (PF13948.4)	1.8383	1.45123	0.224009	0.038953	FALSE	TRUE	Late repression
PTET.51.1.G1440116	PTET.51.1.G1440116	PTET.51.1.G1440116		NA	0.789573	1.4502	1	0.0474975	FALSE	TRUE	none
PTET.51.1.G1300139	PTET.51.1.G1300139	PTET.51.1.G1300139		Adenylate and Guanylate cyclase catalytic domain (PF00211.18)	0.398221	1.4471	1	0.00030118	FALSE	TRUE	none
PTET.51.1.G1580049	PTET.51.1.G1580049	PTET.51.1.G1580049		Protein kinase domain (PF00069.23)	0.339353	1.44706	1	0.0307186	FALSE	TRUE	none
PTET.51.1.G1020105	PTET.51.1.G1020105	PTET.51.1.G1020105		3'-5' exonuclease (PF01612.18)	-0.0978219	1.44662	1	0.00736036	FALSE	TRUE	none
PTET.51.1.G0260099	PTET.51.1.G0260099	PTET.51.1.G0260099		Leucine-rich repeat (PF14580.4)	-0.0461002	1.44631	1	1.83186e-05	FALSE	TRUE	none
PTET.51.1.G0630105	PTET.51.1.G0630105	PTET.51.1.G0630105		Protein kinase domain (PF00069.23)	0.19479	1.446	1	0.0389413	FALSE	TRUE	none
PTET.51.1.G1070084	PTET.51.1.G1070084	PTET.51.1.G1070084		MORN repeat (PF02493.18)	0.015908	1.44529	1	0.00237102	FALSE	TRUE	none
PTET.51.1.G1730054	PTET.51.1.G1730054	PTET.51.1.G1730054		Protein kinase domain (PF00069.23)	0.24326	1.44508	1	0.00388238	FALSE	TRUE	Late peak
PTET.51.1.G0640104	PTET.51.1.G0640104	PTET.51.1.G0640104		MBOAT, membrane-bound O-acyltransferase family (PF03062.17)	1.23579	1.44181	0.881168	0.0166115	FALSE	TRUE	Late repression
PTET.51.1.G1020106	PTET.51.1.G1020106	PTET.51.1.G1020106		NA	-0.351767	1.44035	1	0.00874521	FALSE	TRUE	Intermediate peak
PTET.51.1.G1480058	PTET.51.1.G1480058	PTET.51.1.G1480058	PTETG14800005001	Ubiquitin carboxyl-terminal hydrolase (PF00443.27)	-0.0123129	1.4394	1	0.000252922	FALSE	TRUE	none
PTET.51.1.G0160041	PTET.51.1.G0160041	PTET.51.1.G0160041	PTETG1600006001	KIAA1430 homologue (PF13879.4)	0.319393	1.4388	1	0.000672972	FALSE	TRUE	none
PTET.51.1.G0450029	PTET.51.1.G0450029	PTET.51.1.G0450029		Protein kinase domain (PF00069.23)	1.36185	1.43862	0.604841	0.0143211	FALSE	TRUE	Late induction
PTET.51.1.G0610018	PTET.51.1.G0610018	PTET.51.1.G0610018		NA	-0.425532	1.43843	1	0.0133631	FALSE	TRUE	none
PTET.51.1.G1350031	PTET.51.1.G1350031	PTET.51.1.G1350031		NA	-0.541832	1.43816	1	0.00621115	FALSE	TRUE	none
PTET.51.1.G0280265	PTET.51.1.G0280265	PTET.51.1.G0280265		NA	0.214562	1.43776	1	0.0470188	FALSE	TRUE	none
PTET.51.1.G0200298	PTET.51.1.G0200298	PTET.51.1.G0200298		Protein kinase domain (PF00069.23)	0.747839	1.43386	1	0.00808581	FALSE	TRUE	Late induction
PTET.51.1.G0300238	PTET.51.1.G0300238	PTET.51.1.G0300238		AAA domain (PF13087.4)	0.0912725	1.43306	1	0.000621382	FALSE	TRUE	Late induction
PTET.51.1.G0150238	PTET.51.1.G0150238	PTET.51.1.G0150238		NA	-0.430775	1.4328	1	0.038966	FALSE	TRUE	Early peak
PTET.51.1.G0550044	PTET.51.1.G0550044	PTET.51.1.G0550044		NA	-0.101432	1.431	1	7.57006e-06	FALSE	TRUE	none
PTET.51.1.G0390130	PTET.51.1.G0390130	PTET.51.1.G0390130		NA	0.550491	1.43056	1	0.0367327	FALSE	TRUE	Late induction
PTET.51.1.G0490179	PTET.51.1.G0490179	PTET.51.1.G0490179		Protein kinase domain (PF00069.23)	0.535502	1.43008	1	0.000118826	FALSE	TRUE	Late induction
PTET.51.1.G0250214	PTET.51.1.G0250214	PTET.51.1.G0250214		NA	0.13085	1.42537	1	2.99453e-07	FALSE	TRUE	none
PTET.51.1.G1360074	PTET.51.1.G1360074	PTET.51.1.G1360074	PTETG13600002001	Ubiquitin-conjugating enzyme (PF00179.24)	0.044699	1.42507	1	7.42954e-06	FALSE	TRUE	Early peak
PTET.51.1.G0450226	PTET.51.1.G0450226	PTET.51.1.G0450226		NA	-0.0909365	1.42471	1	0.039981	FALSE	TRUE	none
PTET.51.1.G1330092	PTET.51.1.G1330092	PTET.51.1.G1330092		Protein kinase domain (PF00069.23)	-0.0800721	1.42435	1	0.0369841	FALSE	TRUE	Intermediate peak
PTET.51.1.G0370193	PTET.51.1.G0370193	PTET.51.1.G0370193		Ankyrin repeats (3 copies) (PF12796.5)	0.148917	1.42226	1	0.0147894	FALSE	TRUE	Late induction
PTET.51.1.G0870001	PTET.51.1.G0870001	PTET.51.1.G0870001	mag6	NA	0.677099	1.42186	1	0.0406649	FALSE	TRUE	Early repression
PTET.51.1.G0380077	PTET.51.1.G0380077	PTET.51.1.G0380077		CTLH/CRA C-terminal to LisH motif domain (PF10607.7)	0.00573429	1.42166	1	0.00192391	FALSE	TRUE	Intermediate peak
PTET.51.1.G0150056	PTET.51.1.G0150056	PTET.51.1.G0150056	PTETG1500005001	NA	-0.173477	1.41851	1	0.0129826	FALSE	TRUE	Early peak
PTET.51.1.G0250295	PTET.51.1.G0250295	PTET.51.1.G0250295		NA	0.818811	1.41728	1	0.0103187	FALSE	TRUE	Late induction
PTET.51.1.G0560148	PTET.51.1.G0560148	PTET.51.1.G0560148		NA	0.290506	1.41664	1	0.011556	FALSE	TRUE	Late induction
PTET.51.1.G0580223	PTET.51.1.G0580223	PTET.51.1.G0580223		NA	0.131815	1.4163	1	0.00857732	FALSE	TRUE	Early peak
PTET.51.1.G0030181	PTET.51.1.G0030181	PTET.51.1.G0030181		Protein kinase domain (PF00069.23)	0.00537764	1.41484	1	0.0349115	FALSE	TRUE	Late induction
PTET.51.1.G0120130	PTET.51.1.G0120130	PTET.51.1.G0120130		RNA recognition motif. (a.k.a. RRM, RBD, or RNP domain) (PF00076.20)	0.198827	1.41456	1	0.04333	FALSE	TRUE	none
PTET.51.1.G0560098	PTET.51.1.G0560098	PTET.51.1.G0560098		Ankyrin repeats (3 copies) (PF12796.5)	1.74784	1.41409	0.211749	0.0303431	FALSE	TRUE	none
PTET.51.1.G0630108	PTET.51.1.G0630108	PTET.51.1.G0630108		NA	0.0608675	1.41293	1	0.00016849	FALSE	TRUE	Intermediate peak
PTET.51.1.G0770176	PTET.51.1.G0770176	PTET.51.1.G0770176		NA	0.346995	1.41271	1	0.0163237	FALSE	TRUE	none
PTET.51.1.G0850112	PTET.51.1.G0850112	PTET.51.1.G0850112	PTETG8500011001	Domain of unknown function (DUF4215) (PF13948.4)	-0.435609	1.41216	1	0.0099199	FALSE	TRUE	none
PTET.51.1.G0400126	PTET.51.1.G0400126	PTET.51.1.G0400126		NA	0.836752	1.41166	1	0.0478114	FALSE	TRUE	none
PTET.51.1.G0490188	PTET.51.1.G0490188	PTET.51.1.G0490188		NA	-0.381015	1.41138	1	0.0136432	FALSE	TRUE	none
PTET.51.1.G0630150	PTET.51.1.G0630150	PTET.51.1.G0630150		Protein kinase domain (PF00069.23)	0.52146	1.40968	1	0.0335966	FALSE	TRUE	none
PTET.51.1.G0200092	PTET.51.1.G0200092	PTET.51.1.G0200092		NA	0.34212	1.40904	1	0.00675213	FALSE	TRUE	none
PTET.51.1.G0190201	PTET.51.1.G0190201	PTET.51.1.G0190201		Dual specificity phosphatase, catalytic domain (PF00782.18)	-0.617334	1.40848	1	0.0136084	FALSE	TRUE	Early peak
PTET.51.1.G1030092	PTET.51.1.G1030092	PTET.51.1.G1030092		GAF domain (PF01590.24)	0.243499	1.40842	1	0.00320869	FALSE	TRUE	none
PTET.51.1.G0400028	PTET.51.1.G0400028	PTET.51.1.G0400028		Protein kinase domain (PF00069.23)	0.466045	1.40839	1	0.00057797	FALSE	TRUE	Late induction
PTET.51.1.G1760017	PTET.51.1.G1760017	PTET.51.1.G1760017		NA	-0.0612192	1.40714	1	0.00125654	FALSE	TRUE	none
PTET.51.1.G0130359	PTET.51.1.G0130359	PTET.51.1.G0130359		NA	-0.526684	1.40517	1	0.0305589	FALSE	TRUE	none
PTET.51.1.G0800232	PTET.51.1.G0800232	PTET.51.1.G0800232		Replication factor-A C terminal domain (PF08646.8)	-0.721872	1.40483	1	0.00266063	FALSE	TRUE	Late induction
PTET.51.1.G0340107	PTET.51.1.G0340107	PTET.51.1.G0340107		NA	0.0209732	1.40422	1	0.000222233	FALSE	TRUE	none
PTET.51.1.G0690141	PTET.51.1.G0690141	PTET.51.1.G0690141		Response regulator receiver domain (PF00072.22)	0.843747	1.40341	1	0.00156052	FALSE	TRUE	none
PTET.51.1.G0610202	PTET.51.1.G0610202	PTET.51.1.G0610202		Protein kinase domain (PF00069.23)	0.282327	1.40038	1	0.010094	FALSE	TRUE	none
PTET.51.1.G0760129	PTET.51.1.G0760129	PTET.51.1.G0760129		NA	-0.571419	1.39918	1	0.00659783	FALSE	TRUE	Late induction
PTET.51.1.G1830009	PTET.51.1.G1830009	PTET.51.1.G1830009		Uracil phosphoribosyltransferase (PF14681.4)	0.522009	1.39851	1	0.0299379	FALSE	TRUE	none
PTET.51.1.G0880130	PTET.51.1.G0880130	PTET.51.1.G0880130		Response regulator receiver domain (PF00072.22)	1.22195	1.39483	0.460171	0.00307483	FALSE	TRUE	Intermediate peak
PTET.51.1.G0510184	PTET.51.1.G0510184	PTET.51.1.G0510184		RNA polymerase Rpb3/RpoA insert domain (PF01000.24)	-0.25449	1.39452	1	0.00292756	FALSE	TRUE	Early peak
PTET.51.1.G0630216	PTET.51.1.G0630216	PTET.51.1.G0630216		Papain family cysteine protease (PF00112.21)	0.533717	1.39444	1	0.0220238	FALSE	TRUE	none
PTET.51.1.G0510081	PTET.51.1.G0510081	PTET.51.1.G0510081		NA	-0.122758	1.39373	1	0.000538732	FALSE	TRUE	Late induction
PTET.51.1.G0720029	PTET.51.1.G0720029	PTET.51.1.G0720029		Cyclic nucleotide-binding domain (PF00027.27)	0.366578	1.39351	1	0.0224347	FALSE	TRUE	Late induction
PTET.51.1.G0160267	PTET.51.1.G0160267	PTET.51.1.G0160267		U11-48K-like CHHC zinc finger (PF05253.10)	-0.0312044	1.39339	1	0.0160149	FALSE	TRUE	Late induction
PTET.51.1.G1250052	PTET.51.1.G1250052	PTET.51.1.G1250052	PTETG12500012001	Starch binding domain (PF00686.17)	0.0791995	1.39257	1	0.0215102	FALSE	TRUE	none
PTET.51.1.G0130357	PTET.51.1.G0130357	PTET.51.1.G0130357		Domain of unknown function (DUF4215) (PF13948.4)	0.153216	1.3899	1	0.0349204	FALSE	TRUE	none
PTET.51.1.G0110408	PTET.51.1.G0110408	PTET.51.1.G0110408		RNA recognition motif. (a.k.a. RRM, RBD, or RNP domain) (PF00076.20)	-0.222864	1.38956	1	1.83795e-07	FALSE	TRUE	none
PTET.51.1.G1760014	PTET.51.1.G1760014	PTET.51.1.G1760014		NA	-0.179278	1.38869	1	8.42088e-05	FALSE	TRUE	Late induction
PTET.51.1.G0790091	PTET.51.1.G0790091	PTET.51.1.G0790091	arl_C54	ADP-ribosylation factor family (PF00025.19)	0.620452	1.38832	1	0.0261358	FALSE	TRUE	Late peak
PTET.51.1.G0020006	PTET.51.1.G0020006	PTET.51.1.G0020006		NA	0.915196	1.3881	1	0.0459547	FALSE	TRUE	none
PTET.51.1.G0410159	PTET.51.1.G0410159	PTET.51.1.G0410159		Phosphatidylinositol-4-phosphate 5-Kinase (PF01504.16)	1.18214	1.38758	0.465617	0.00262624	FALSE	TRUE	Late induction
PTET.51.1.G0030393	PTET.51.1.G0030393	PTET.51.1.G0030393	PTETG300037001	SH2 domain (PF14633.4)	-0.657892	1.3872	1	0.00767604	FALSE	TRUE	Early peak
PTET.51.1.G0070188	PTET.51.1.G0070188	PTET.51.1.G0070188		NA	0.22831	1.38403	1	0.0195132	FALSE	TRUE	Intermediate peak
PTET.51.1.G0590212	PTET.51.1.G0590212	PTET.51.1.G0590212		YEATS family (PF03366.14)	-0.500386	1.38257	1	0.0111228	FALSE	TRUE	none
PTET.51.1.G0380220	PTET.51.1.G0380220	PTET.51.1.G0380220		MORN repeat (PF02493.18)	0.138225	1.38238	1	0.0211418	FALSE	TRUE	none
PTET.51.1.G0250227	PTET.51.1.G0250227	PTET.51.1.G0250227		NA	-0.0890482	1.38108	1	0.000111725	FALSE	TRUE	none
PTET.51.1.G0010377	PTET.51.1.G0010377	PTET.51.1.G0010377		NA	0.683734	1.37693	1	0.000227319	FALSE	TRUE	Intermediate peak
PTET.51.1.G0130053	PTET.51.1.G0130053	PTET.51.1.G0130053		Cyclic nucleotide-binding domain (PF00027.27)	0.287156	1.37675	1	2.17601e-05	FALSE	TRUE	Intermediate peak
PTET.51.1.G0090242	PTET.51.1.G0090242	PTET.51.1.G0090242		Sulfate permease family (PF00916.18)	0.10696	1.37468	1	0.000199337	FALSE	TRUE	none
PTET.51.1.G0230304	PTET.51.1.G0230304	PTET.51.1.G0230304		NA	0.838552	1.37314	1	0.00137779	FALSE	TRUE	none
PTET.51.1.G0180275	PTET.51.1.G0180275	PTET.51.1.G0180275		Protein kinase domain (PF00069.23)	0.328104	1.36993	1	0.000171861	FALSE	TRUE	none
PTET.51.1.G0310033	PTET.51.1.G0310033	PTET.51.1.G0310033		NA	-0.333617	1.36984	1	0.00570611	FALSE	TRUE	Early peak
PTET.51.1.G0030256	PTET.51.1.G0030256	PTET.51.1.G0030256	PTETG300019001	Adaptin N terminal region (PF01602.18)	-0.0891271	1.36965	1	0.000297527	FALSE	TRUE	Early repression
PTET.51.1.G0500160	PTET.51.1.G0500160	PTET.51.1.G0500160		WD domain, G-beta repeat (PF00400.30)	-0.263891	1.36896	1	0.0306434	FALSE	TRUE	Late repression
PTET.51.1.G0070389	PTET.51.1.G0070389	PTET.51.1.G0070389		RhoGAP domain (PF00620.25)	0.0486343	1.36882	1	0.00690519	FALSE	TRUE	Late induction
PTET.51.1.G0830126	PTET.51.1.G0830126	PTET.51.1.G0830126	IFT57-like3	Intra-flagellar transport protein 57 (PF10498.7)	0.247827	1.36798	1	0.00088134	FALSE	TRUE	none
PTET.51.1.G0150261	PTET.51.1.G0150261	PTET.51.1.G0150261		NA	0.534618	1.3674	1	0.0491655	FALSE	TRUE	Late induction
PTET.51.1.G1390083	PTET.51.1.G1390083	PTET.51.1.G1390083		PX domain (PF00787.22)	0.750419	1.36603	0.499357	1.97911e-07	FALSE	TRUE	Intermediate peak
PTET.51.1.G0390110	PTET.51.1.G0390110	PTET.51.1.G0390110		NA	0.367204	1.36445	1	0.034723	FALSE	TRUE	Early repression
PTET.51.1.G1450013	PTET.51.1.G1450013	PTET.51.1.G1450013		NA	0.126088	1.36445	1	0.0114857	FALSE	TRUE	none
PTET.51.1.G1590056	PTET.51.1.G1590056	PTET.51.1.G1590056		Pumilio-family RNA binding repeat (PF00806.17)	-0.448034	1.36321	1	4.2518e-12	FALSE	TRUE	Late induction
PTET.51.1.G0520011	PTET.51.1.G0520011	PTET.51.1.G0520011	tub_alphaPT12, alphaPT12	Tubulin/FtsZ family, GTPase domain (PF00091.23)	0.0506784	1.36282	1	0.034661	FALSE	TRUE	none
PTET.51.1.G0970073	PTET.51.1.G0970073	PTET.51.1.G0970073		Protein kinase domain (PF00069.23)	-0.1365	1.36121	1	0.0129757	FALSE	TRUE	none
PTET.51.1.G0100370	PTET.51.1.G0100370	PTET.51.1.G0100370		NA	-0.110092	1.36116	1	0.0410568	FALSE	TRUE	Intermediate peak
PTET.51.1.G0480015	PTET.51.1.G0480015	PTET.51.1.G0480015		Helicase C-terminal domain (PF13307.4)	-0.371824	1.36104	1	0.00333166	FALSE	TRUE	Intermediate peak
PTET.51.1.G1730059	PTET.51.1.G1730059	PTET.51.1.G1730059		NA	0.255065	1.35985	1	0.0138738	FALSE	TRUE	none
PTET.51.1.G0430092	PTET.51.1.G0430092	PTET.51.1.G0430092		Protein kinase domain (PF00069.23)	0.473699	1.35775	1	2.79046e-05	FALSE	TRUE	none
PTET.51.1.G0010487	PTET.51.1.G0010487	PTET.51.1.G0010487	PTMB.74, PTETG100090001	NA	0.531857	1.35724	1	0.00242222	FALSE	TRUE	none
PTET.51.1.G0260321	PTET.51.1.G0260321	PTET.51.1.G0260321		NA	2.70686	1.3571	8.65218e-05	0.0257044	TRUE	TRUE	Late repression
PTET.51.1.G1250068	PTET.51.1.G1250068	PTET.51.1.G1250068		BT1 family (PF03092.14)	0.608221	1.35649	1	0.00763265	FALSE	TRUE	Late induction
PTET.51.1.G1740048	PTET.51.1.G1740048	PTET.51.1.G1740048		Ankyrin repeats (3 copies) (PF12796.5)	0.45664	1.35628	1	2.57737e-05	FALSE	TRUE	Intermediate peak
PTET.51.1.G0480172	PTET.51.1.G0480172	PTET.51.1.G0480172		Protein kinase domain (PF00069.23)	0.306735	1.35446	1	0.00589224	FALSE	TRUE	Early peak
PTET.51.1.G3470002	PTET.51.1.G3470002	PTET.51.1.G3470002		NA	-0.646023	1.35317	1	0.0370337	FALSE	TRUE	Intermediate peak
PTET.51.1.G0130005	PTET.51.1.G0130005	PTET.51.1.G0130005		NA	-0.220153	1.35261	1	0.0409555	FALSE	TRUE	Late induction
PTET.51.1.G1130093	PTET.51.1.G1130093	PTET.51.1.G1130093		NA	0.290006	1.35254	1	0.0353468	FALSE	TRUE	none
PTET.51.1.G0270197	PTET.51.1.G0270197	PTET.51.1.G0270197		NLI interacting factor-like phosphatase (PF03031.16)	-0.609181	1.35184	1	0.00157065	FALSE	TRUE	none
PTET.51.1.G0840014	PTET.51.1.G0840014	PTET.51.1.G0840014		NA	0.706327	1.35181	1	0.0408888	FALSE	TRUE	none
PTET.51.1.G0040022	PTET.51.1.G0040022	PTET.51.1.G0040022		NA	-0.116983	1.3517	1	1.09532e-05	FALSE	TRUE	none
PTET.51.1.G0790135	PTET.51.1.G0790135	PTET.51.1.G0790135		NA	0.466481	1.35107	1	0.0224609	FALSE	TRUE	Early peak
PTET.51.1.G1290024	PTET.51.1.G1290024	PTET.51.1.G1290024		NA	0.282777	1.35005	1	0.00823431	FALSE	TRUE	Early peak
PTET.51.1.G0050282	PTET.51.1.G0050282	PTET.51.1.G0050282		NA	0.778267	1.34988	1	0.00221907	FALSE	TRUE	none
PTET.51.1.G1290079	PTET.51.1.G1290079	PTET.51.1.G1290079		NA	0.0755201	1.34932	1	0.0366089	FALSE	TRUE	none
PTET.51.1.G0430240	PTET.51.1.G0430240	PTET.51.1.G0430240		NA	0.182422	1.34925	1	0.000688602	FALSE	TRUE	Late induction
PTET.51.1.G0500093	PTET.51.1.G0500093	PTET.51.1.G0500093		Adaptin N terminal region (PF01602.18)	-0.0612683	1.34774	1	0.00081557	FALSE	TRUE	Early repression
PTET.51.1.G0720075	PTET.51.1.G0720075	PTET.51.1.G0720075		NA	0.330241	1.34716	1	0.000872531	FALSE	TRUE	none
PTET.51.1.G0490098	PTET.51.1.G0490098	PTET.51.1.G0490098		NA	-0.136564	1.34646	1	0.00558189	FALSE	TRUE	none
PTET.51.1.G1310005	PTET.51.1.G1310005	PTET.51.1.G1310005		NA	-0.126515	1.34549	1	0.0385986	FALSE	TRUE	none
PTET.51.1.G1550107	PTET.51.1.G1550107	PTET.51.1.G1550107		NA	-0.23384	1.34484	1	0.000892536	FALSE	TRUE	none
PTET.51.1.G0010158	PTET.51.1.G0010158	PTET.51.1.G0010158	PTMB.347	NA	0.437783	1.3426	1	0.0105221	FALSE	TRUE	Late induction
PTET.51.1.G0920171	PTET.51.1.G0920171	PTET.51.1.G0920171		NA	0.0928483	1.34048	1	0.039981	FALSE	TRUE	Early repression
PTET.51.1.G0960078	PTET.51.1.G0960078	PTET.51.1.G0960078		Cyclic nucleotide-binding domain (PF00027.27)	0.00121279	1.34034	1	0.00204737	FALSE	TRUE	Late induction
PTET.51.1.G0560074	PTET.51.1.G0560074	PTET.51.1.G0560074		Histidine kinase-, DNA gyrase B-, and HSP90-like ATPase (PF02518.24)	0.107773	1.34022	1	0.0153099	FALSE	TRUE	Late induction
PTET.51.1.G0420125	PTET.51.1.G0420125	PTET.51.1.G0420125		NA	-0.451977	1.34004	1	0.0484803	FALSE	TRUE	Intermediate peak
PTET.51.1.G0300068	PTET.51.1.G0300068	PTET.51.1.G0300068		NA	0.194397	1.34	1	0.040176	FALSE	TRUE	none
PTET.51.1.G0080013	PTET.51.1.G0080013	PTET.51.1.G0080013		PX domain (PF00787.22)	-0.335671	1.33837	1	0.00126036	FALSE	TRUE	none
PTET.51.1.G0740023	PTET.51.1.G0740023	PTET.51.1.G0740023		NA	0.368367	1.33462	1	0.0310421	FALSE	TRUE	none
PTET.51.1.G1130054	PTET.51.1.G1130054	PTET.51.1.G1130054		NA	-0.0180604	1.3333	1	0.000109882	FALSE	TRUE	Intermediate peak
PTET.51.1.G1070130	PTET.51.1.G1070130	PTET.51.1.G1070130	PTETG10700002001	NA	0.0505992	1.33289	1	2.42305e-06	FALSE	TRUE	none
PTET.51.1.G1290057	PTET.51.1.G1290057	PTET.51.1.G1290057		NA	0.554917	1.33072	1	0.0405659	FALSE	TRUE	none
PTET.51.1.G0330202	PTET.51.1.G0330202	PTET.51.1.G0330202		Zn-finger in Ran binding protein and others (PF00641.16)	-0.166348	1.33055	1	0.00402775	FALSE	TRUE	none
PTET.51.1.G0160146	PTET.51.1.G0160146	PTET.51.1.G0160146		NA	-0.158609	1.32786	1	5.81915e-05	FALSE	TRUE	none
PTET.51.1.G1670054	PTET.51.1.G1670054	UPF1b	UPF1B, PTETG16700002001	AAA domain (PF13087.4)	0.221133	1.32676	1	0.0171275	FALSE	TRUE	none
PTET.51.1.G0090002	PTET.51.1.G0090002	PTET.51.1.G0090002		NA	0.815203	1.32649	1	0.0423557	FALSE	TRUE	Late induction
PTET.51.1.G0090339	PTET.51.1.G0090339	PTET.51.1.G0090339		NA	-0.274867	1.32537	1	0.042954	FALSE	TRUE	Intermediate peak
PTET.51.1.G1430038	PTET.51.1.G1430038	PTET.51.1.G1430038		NA	0.233321	1.32491	1	2.53474e-05	FALSE	TRUE	none
PTET.51.1.G0580091	PTET.51.1.G0580091	PTET.51.1.G0580091		NA	-0.284103	1.32325	1	0.0456469	FALSE	TRUE	none
PTET.51.1.G0060146	PTET.51.1.G0060146	PTET.51.1.G0060146		Methyltransferase domain (PF13847.4)	-0.0426747	1.32052	1	0.0115697	FALSE	TRUE	Late induction
PTET.51.1.G1560120	PTET.51.1.G1560120	PTET.51.1.G1560120		NA	-0.13513	1.31946	1	0.00874978	FALSE	TRUE	Late induction
PTET.51.1.G0570055	PTET.51.1.G0570055	PTET.51.1.G0570055		NA	-0.0669323	1.31855	1	0.00137779	FALSE	TRUE	Early peak
PTET.51.1.G0250247	PTET.51.1.G0250247	PTET.51.1.G0250247		Protein kinase domain (PF00069.23)	0.239022	1.31611	1	0.000272997	FALSE	TRUE	Late induction
PTET.51.1.G0590066	PTET.51.1.G0590066	PTET.51.1.G0590066		NA	0.251559	1.31525	1	0.000985463	FALSE	TRUE	none
PTET.51.1.G1050145	PTET.51.1.G1050145	PTET.51.1.G1050145		Adenylate and Guanylate cyclase catalytic domain (PF00211.18)	0.432682	1.31503	1	0.0122566	FALSE	TRUE	none
PTET.51.1.G0010022	PTET.51.1.G0010022	PTET.51.1.G0010022	PTMB.448, PTETG100050001	Protein kinase domain (PF00069.23)	-0.54481	1.31168	1	0.0244482	FALSE	TRUE	Late induction
PTET.51.1.G0350214	PTET.51.1.G0350214	PTET.51.1.G0350214		NA	0.412828	1.31151	1	0.00558425	FALSE	TRUE	none
PTET.51.1.G0110375	PTET.51.1.G0110375	PTET.51.1.G0110375	TFIIS2a, PTETG1100023001	Transcription factor S-II (TFIIS) (PF01096.16)	-0.419941	1.31128	1	1.36124e-05	FALSE	TRUE	Intermediate peak
PTET.51.1.G0110403	PTET.51.1.G0110403	PTET.51.1.G0110403	PTETG1100026001	HMG (high mobility group) box (PF00505.17)	-0.149702	1.30491	1	0.00564565	FALSE	TRUE	Early repression
PTET.51.1.G0790106	PTET.51.1.G0790106	PTET.51.1.G0790106		NA	0.799298	1.30338	0.706848	0.000199536	FALSE	TRUE	none
PTET.51.1.G0230124	PTET.51.1.G0230124	PTET.51.1.G0230124		NA	0.0791613	1.30302	1	0.0312795	FALSE	TRUE	none
PTET.51.1.G0790077	PTET.51.1.G0790077	PTET.51.1.G0790077	pkg13-1	Protein kinase domain (PF00069.23)	0.409465	1.30258	1	3.84936e-10	FALSE	TRUE	none
PTET.51.1.G0170271	PTET.51.1.G0170271	PTET.51.1.G0170271		Cyclic nucleotide-binding domain (PF00027.27)	0.468352	1.30025	1	1.2723e-05	FALSE	TRUE	none
PTET.51.1.G0180197	PTET.51.1.G0180197	PTET.51.1.G0180197		Protein kinase domain (PF00069.23)	0.24579	1.29846	1	0.000113049	FALSE	TRUE	none
PTET.51.1.G0940162	PTET.51.1.G0940162	PTET.51.1.G0940162		NA	0.134533	1.29674	1	0.0399546	FALSE	TRUE	none
PTET.51.1.G1160054	PTET.51.1.G1160054	PTET.51.1.G1160054		NA	-0.538572	1.29561	1	0.000382683	FALSE	TRUE	Intermediate peak
PTET.51.1.G1510078	PTET.51.1.G1510078	PTET.51.1.G1510078		NA	-0.279964	1.2956	1	0.000530482	FALSE	TRUE	Intermediate peak
PTET.51.1.G0230112	PTET.51.1.G0230112	PTET.51.1.G0230112		NA	0.633247	1.29491	1	0.00939524	FALSE	TRUE	Late induction
PTET.51.1.G0590108	PTET.51.1.G0590108	PTET.51.1.G0590108		NA	0.258203	1.29447	1	0.0165708	FALSE	TRUE	Late peak
PTET.51.1.G0870053	PTET.51.1.G0870053	PTET.51.1.G0870053		NA	0.282735	1.29379	1	0.00263441	FALSE	TRUE	none
PTET.51.1.G0230036	PTET.51.1.G0230036	PTET.51.1.G0230036		PHD-zinc-finger like domain (PF13832.4)	0.228804	1.29338	1	2.91228e-07	FALSE	TRUE	Intermediate peak
PTET.51.1.G1150136	PTET.51.1.G1150136	PTET.51.1.G1150136		Response regulator receiver domain (PF00072.22)	0.00383282	1.2914	1	0.000583644	FALSE	TRUE	Intermediate peak
PTET.51.1.G0410068	PTET.51.1.G0410068	PTET.51.1.G0410068		NA	0.1764	1.29107	1	0.00343146	FALSE	TRUE	Late induction
PTET.51.1.G0350155	PTET.51.1.G0350155	PTET.51.1.G0350155		NA	0.010467	1.29002	1	0.00100477	FALSE	TRUE	none
PTET.51.1.G0160325	PTET.51.1.G0160325	PTET.51.1.G0160325		NA	-0.231128	1.29001	1	0.0353738	FALSE	TRUE	none
PTET.51.1.G0990127	PTET.51.1.G0990127	PTET.51.1.G0990127		Protein kinase domain (PF00069.23)	0.075406	1.28862	1	0.00908291	FALSE	TRUE	Late peak
PTET.51.1.G1020053	PTET.51.1.G1020053	PTET.51.1.G1020053		Glycogen recognition site of AMP-activated protein kinase (PF16561.3)	0.365756	1.28791	1	0.0387134	FALSE	TRUE	Intermediate peak
PTET.51.1.G0330308	PTET.51.1.G0330308	PTET.51.1.G0330308		NA	0.312018	1.28553	1	0.0386149	FALSE	TRUE	Early peak
PTET.51.1.G0540163	PTET.51.1.G0540163	PTET.51.1.G0540163		Leucine Rich repeat (PF13516.4)	-0.112657	1.2854	1	0.000345883	FALSE	TRUE	Late induction
PTET.51.1.G1290044	PTET.51.1.G1290044	PTET.51.1.G1290044		NA	-0.0375079	1.28456	1	0.00114607	FALSE	TRUE	Early repression
PTET.51.1.G0520008	PTET.51.1.G0520008	PTET.51.1.G0520008		NA	0.186295	1.28434	1	0.0350861	FALSE	TRUE	none
PTET.51.1.G0940048	PTET.51.1.G0940048	PTET.51.1.G0940048		NA	0.190778	1.28421	1	0.0148899	FALSE	TRUE	none
PTET.51.1.G0720020	PTET.51.1.G0720020	PTET.51.1.G0720020		NA	0.153574	1.28406	1	0.00327648	FALSE	TRUE	none
PTET.51.1.G1010123	PTET.51.1.G1010123	PTET.51.1.G1010123		NA	1.64305	1.28352	0.0629095	0.0124129	FALSE	TRUE	none
PTET.51.1.G0110318	PTET.51.1.G0110318	PTET.51.1.G0110318		NA	0.117543	1.2833	1	0.00481532	FALSE	TRUE	none
PTET.51.1.G0750183	PTET.51.1.G0750183	PTET.51.1.G0750183		NA	0.206226	1.28317	1	0.00394335	FALSE	TRUE	none
PTET.51.1.G0760152	PTET.51.1.G0760152	PTET.51.1.G0760152		Response regulator receiver domain (PF00072.22)	0.361581	1.28283	1	0.0360743	FALSE	TRUE	none
PTET.51.1.G0990003	PTET.51.1.G0990003	PTET.51.1.G0990003		NA	-0.276396	1.28215	1	0.0173659	FALSE	TRUE	none
PTET.51.1.G0130019	PTET.51.1.G0130019	PTET.51.1.G0130019		Cyclic nucleotide-binding domain (PF00027.27)	-0.225122	1.28072	1	0.0208875	FALSE	TRUE	none
PTET.51.1.G1660002	PTET.51.1.G1660002	PTET.51.1.G1660002		NA	-1.18804	1.27994	0.922081	0.0436913	FALSE	TRUE	none
PTET.51.1.G1370127	PTET.51.1.G1370127	PTET.51.1.G1370127	PtRPB1, RPB1	RNA polymerase Rpb1, domain 5 (PF04998.15)	-0.688178	1.27974	1	0.0032469	FALSE	TRUE	Early peak
PTET.51.1.G0120307	PTET.51.1.G0120307	PTET.51.1.G0120307		NA	0.106761	1.27939	1	0.00320907	FALSE	TRUE	Late induction
PTET.51.1.G0790052	PTET.51.1.G0790052	PTET.51.1.G0790052		Protein kinase domain (PF00069.23)	0.169626	1.27679	1	0.000702957	FALSE	TRUE	none
PTET.51.1.G0750080	PTET.51.1.G0750080	PTET.51.1.G0750080		NA	-0.135955	1.27354	1	0.00645302	FALSE	TRUE	Intermediate peak
PTET.51.1.G0230003	PTET.51.1.G0230003	PTET.51.1.G0230003		Protein kinase domain (PF00069.23)	0.666388	1.27324	1	0.00193414	FALSE	TRUE	Late peak
PTET.51.1.G0500274	PTET.51.1.G0500274	PTET.51.1.G0500274		NA	-0.227369	1.27215	1	0.0145708	FALSE	TRUE	none
PTET.51.1.G1070097	PTET.51.1.G1070097	PTET.51.1.G1070097		DEAD/DEAH box helicase (PF00270.27)	-0.257571	1.27206	1	0.0253493	FALSE	TRUE	none
PTET.51.1.G0430121	PTET.51.1.G0430121	PTET.51.1.G0430121		Calcium-activated chloride channel (PF04547.10)	0.0051251	1.26995	1	0.00551962	FALSE	TRUE	Late induction
PTET.51.1.G1100021	PTET.51.1.G1100021	PTET.51.1.G1100021		Asparaginase, N-terminal (PF00710.18)	0.583281	1.26833	1	0.010135	FALSE	TRUE	Intermediate peak
PTET.51.1.G1350059	PTET.51.1.G1350059	PTET.51.1.G1350059		Protein kinase domain (PF00069.23)	-0.123964	1.26729	1	0.00035806	FALSE	TRUE	Intermediate peak
PTET.51.1.G0330274	PTET.51.1.G0330274	PTET.51.1.G0330274		NA	0.285833	1.26724	1	0.0465399	FALSE	TRUE	none
PTET.51.1.G1300041	PTET.51.1.G1300041	PTET.51.1.G1300041		Tesmin/TSO1-like CXC domain, cysteine-rich domain (PF03638.13)	-0.112103	1.26713	1	0.0286725	FALSE	TRUE	Early peak
PTET.51.1.G0540014	PTET.51.1.G0540014	PTET.51.1.G0540014		NA	-0.158561	1.2658	1	0.0349197	FALSE	TRUE	none
PTET.51.1.G0910044	PTET.51.1.G0910044	PTET.51.1.G0910044		NA	-0.0887962	1.26335	1	0.0293233	FALSE	TRUE	Late induction
PTET.51.1.G1170092	PTET.51.1.G1170092	PTET.51.1.G1170092		PLD-like domain (PF13091.4)	0.203004	1.26313	1	0.0281922	FALSE	TRUE	Intermediate peak
PTET.51.1.G1440128	PTET.51.1.G1440128	PTET.51.1.G1440128		NA	-0.124999	1.26218	1	0.0042711	FALSE	TRUE	none
PTET.51.1.G0380166	PTET.51.1.G0380166	PTET.51.1.G0380166		NA	-0.280271	1.26116	1	0.0139621	FALSE	TRUE	Late induction
PTET.51.1.G0400267	PTET.51.1.G0400267	PTET.51.1.G0400267		Paramecium surface antigen domain (PF01508.14)	0.680479	1.2601	1	0.00136726	FALSE	TRUE	Late induction
PTET.51.1.G0870071	PTET.51.1.G0870071	PTET.51.1.G0870071		Kinesin motor domain (PF00225.21)	0.892192	1.26006	1	0.0349568	FALSE	TRUE	Late induction
PTET.51.1.G0130125	PTET.51.1.G0130125	PTET.51.1.G0130125		NA	0.666644	1.25845	1	0.00758194	FALSE	TRUE	none
PTET.51.1.G0400039	PTET.51.1.G0400039	PTET.51.1.G0400039		NA	0.873482	1.2572	1	0.0141903	FALSE	TRUE	Late induction
PTET.51.1.G0500159	PTET.51.1.G0500159	PTET.51.1.G0500159		NA	-0.527651	1.25551	1	0.0275229	FALSE	TRUE	Early peak
PTET.51.1.G1410091	PTET.51.1.G1410091	PTET.51.1.G1410091		Protein kinase domain (PF00069.23)	-0.0142459	1.25538	1	0.0139132	FALSE	TRUE	none
PTET.51.1.G0800052	PTET.51.1.G0800052	PTET.51.1.G0800052		NA	-0.00558952	1.2552	1	1.64411e-05	FALSE	TRUE	none
PTET.51.1.G0720148	PTET.51.1.G0720148	PTET.51.1.G0720148		NA	0.0365622	1.25508	1	0.0131607	FALSE	TRUE	Early peak
PTET.51.1.G0310037	PTET.51.1.G0310037	PTET.51.1.G0310037		NA	-0.276376	1.25412	1	0.000730551	FALSE	TRUE	none
PTET.51.1.G0110351	PTET.51.1.G0110351	PTET.51.1.G0110351		Protein kinase domain (PF00069.23)	0.420487	1.25284	1	0.00232464	FALSE	TRUE	none
PTET.51.1.G0700201	PTET.51.1.G0700201	PTET.51.1.G0700201		Ion channel (PF07885.14)	0.371836	1.25282	1	9.97918e-05	FALSE	TRUE	Late induction
PTET.51.1.G0490169	PTET.51.1.G0490169	PTET.51.1.G0490169		NA	-0.850346	1.2515	0.776214	0.000640812	FALSE	TRUE	none
PTET.51.1.G1620038	PTET.51.1.G1620038	PTET.51.1.G1620038		NA	-0.0785828	1.25054	1	0.00555787	FALSE	TRUE	Late induction
PTET.51.1.G0490010	PTET.51.1.G0490010	PTET.51.1.G0490010		Myb-like DNA-binding domain (PF00249.29)	0.0292336	1.25043	1	0.00270358	FALSE	TRUE	Intermediate peak
PTET.51.1.G1350027	PTET.51.1.G1350027	PTET.51.1.G1350027		NA	-0.341158	1.24893	1	0.0148262	FALSE	TRUE	none
PTET.51.1.G1020112	PTET.51.1.G1020112	PTET.51.1.G1020112		Serine carboxypeptidase (PF00450.20)	-0.0108801	1.2486	1	0.000277969	FALSE	TRUE	none
PTET.51.1.G0760086	PTET.51.1.G0760086	PTET.51.1.G0760086		NA	0.468613	1.2475	1	0.0474975	FALSE	TRUE	none
PTET.51.1.G0610226	PTET.51.1.G0610226	PTET.51.1.G0610226		Kelch motif (PF13964.4)	0.00616805	1.24724	1	0.00162931	FALSE	TRUE	none
PTET.51.1.G1760015	PTET.51.1.G1760015	PTET.51.1.G1760015		NA	-0.275337	1.24721	1	0.00715385	FALSE	TRUE	Late induction
PTET.51.1.G0260179	PTET.51.1.G0260179	PTET.51.1.G0260179		NA	0.819087	1.24591	1	0.0402335	FALSE	TRUE	none
PTET.51.1.G0380282	PTET.51.1.G0380282	PTET.51.1.G0380282		NA	0.242418	1.24493	1	0.0372461	FALSE	TRUE	none
PTET.51.1.G1390134	PTET.51.1.G1390134	PTET.51.1.G1390134		NA	0.0909008	1.24438	1	0.00749856	FALSE	TRUE	none
PTET.51.1.G1070035	PTET.51.1.G1070035	PTET.51.1.G1070035		NA	0.190034	1.24404	1	0.0014502	FALSE	TRUE	none
PTET.51.1.G0860208	PTET.51.1.G0860208	PTET.51.1.G0860208		NA	0.0123706	1.24292	1	0.0266941	FALSE	TRUE	Intermediate peak
PTET.51.1.G0440096	PTET.51.1.G0440096	PTET.51.1.G0440096		NA	-0.600585	1.24285	1	0.0131993	FALSE	TRUE	none
PTET.51.1.G1640015	PTET.51.1.G1640015	PTET.51.1.G1640015		ATPase family associated with various cellular activities (AAA) (PF00004.27)	-0.455833	1.24128	1	0.0493638	FALSE	TRUE	Early peak
PTET.51.1.G1580048	PTET.51.1.G1580048	PTET.51.1.G1580048		UDP-glucose/GDP-mannose dehydrogenase family, NAD binding domain (PF03721.12)	-0.528595	1.23991	1	0.00428952	FALSE	TRUE	none
PTET.51.1.G0770189	PTET.51.1.G0770189	PTET.51.1.G0770189		NA	0.356036	1.2398	1	2.31399e-05	FALSE	TRUE	none
PTET.51.1.G0460143	PTET.51.1.G0460143	PTET.51.1.G0460143		NA	-0.312009	1.23925	1	0.0221188	FALSE	TRUE	none
PTET.51.1.G0580108	PTET.51.1.G0580108	PTET.51.1.G0580108		NA	0.390455	1.23882	1	0.0455096	FALSE	TRUE	none
PTET.51.1.G0180158	PTET.51.1.G0180158	PTET.51.1.G0180158		Pyridoxal-dependent decarboxylase, pyridoxal binding domain (PF02784.14)	0.674455	1.23386	1	0.0241607	FALSE	TRUE	Early repression
PTET.51.1.G1450015	PTET.51.1.G1450015	PTET.51.1.G1450015		Rab-GTPase-TBC domain (PF00566.16)	0.0601537	1.23339	1	0.000128035	FALSE	TRUE	none
PTET.51.1.G0180276	PTET.51.1.G0180276	PTET.51.1.G0180276		Piezo non-specific cation channel, R-Ras-binding domain (PF12166.6)	-0.147926	1.23303	1	0.00430482	FALSE	TRUE	none
PTET.51.1.G2040010	PTET.51.1.G2040010	PTET.51.1.G2040010		NA	-0.153212	1.23249	1	0.00734148	FALSE	TRUE	Early peak
PTET.51.1.G0160143	PTET.51.1.G0160143	PTET.51.1.G0160143		NA	0.425262	1.23246	1	0.0102296	FALSE	TRUE	none
PTET.51.1.G1190067	PTET.51.1.G1190067	PTET.51.1.G1190067		NA	0.310833	1.23156	1	0.000817359	FALSE	TRUE	Late induction
PTET.51.1.G1400057	PTET.51.1.G1400057	PTET.51.1.G1400057		NA	0.728784	1.23155	1	0.0273984	FALSE	TRUE	none
PTET.51.1.G1470150	PTET.51.1.G1470150	PTET.51.1.G1470150		NA	0.272695	1.231	1	0.00999357	FALSE	TRUE	none
PTET.51.1.G0160222	PTET.51.1.G0160222	PTET.51.1.G0160222		Protein kinase domain (PF00069.23)	0.365298	1.23023	1	0.0306434	FALSE	TRUE	Late induction
PTET.51.1.G0970116	PTET.51.1.G0970116	PTET.51.1.G0970116		Replication factor RFC1 C terminal domain (PF08519.10)	-0.351063	1.22894	1	5.03656e-05	FALSE	TRUE	none
PTET.51.1.G0490262	PTET.51.1.G0490262	PTET.51.1.G0490262		NA	-0.226238	1.22726	1	0.00585155	FALSE	TRUE	none
PTET.51.1.G0010108	PTET.51.1.G0010108	PTET.51.1.G0010108	PTMB.390c, PTETG100129001	NA	0.559021	1.2266	1	0.00521314	FALSE	TRUE	none
PTET.51.1.G0260328	PTET.51.1.G0260328	PTET.51.1.G0260328		RNA recognition motif. (a.k.a. RRM, RBD, or RNP domain) (PF00076.20)	0.715888	1.22606	0.91876	0.000130236	FALSE	TRUE	Intermediate peak
PTET.51.1.G0260295	PTET.51.1.G0260295	PTET.51.1.G0260295		Cyclic nucleotide-binding domain (PF00027.27)	-0.0516797	1.22603	1	0.00211937	FALSE	TRUE	Late induction
PTET.51.1.G0010388	PTET.51.1.G0010388	PTET.51.1.G0010388	PTMB.157c, PTETG100110001	FHA domain (PF00498.24)	0.015896	1.22572	1	8.7688e-06	FALSE	TRUE	Early peak
PTET.51.1.G0210024	PTET.51.1.G0210024	PTET.51.1.G0210024		NA	0.518572	1.22545	1	0.0493232	FALSE	TRUE	Late induction
PTET.51.1.G0120036	PTET.51.1.G0120036	PTET.51.1.G0120036	PTETG1200028001	DHHC palmitoyltransferase (PF01529.18)	0.561916	1.22506	1	0.0260775	FALSE	TRUE	none
PTET.51.1.G0950039	PTET.51.1.G0950039	PTET.51.1.G0950039		NA	-0.352835	1.22484	1	0.0113118	FALSE	TRUE	none
PTET.51.1.G0290191	PTET.51.1.G0290191	PTET.51.1.G0290191		Protein kinase domain (PF00069.23)	0.0730414	1.22482	1	0.000649824	FALSE	TRUE	Intermediate peak
PTET.51.1.G0790165	PTET.51.1.G0790165	PTET.51.1.G0790165		Serine carboxypeptidase (PF00450.20)	0.0706919	1.22473	1	0.00316459	FALSE	TRUE	none
PTET.51.1.G0580035	PTET.51.1.G0580035	PTET.51.1.G0580035		MORN repeat (PF02493.18)	0.0543312	1.22356	1	0.00440206	FALSE	TRUE	none
PTET.51.1.G0070165	PTET.51.1.G0070165	PTET.51.1.G0070165		NA	0.227381	1.22253	1	0.0209718	FALSE	TRUE	Early peak
PTET.51.1.G0070282	PTET.51.1.G0070282	PTET.51.1.G0070282		NA	0.0988331	1.22182	1	0.000180225	FALSE	TRUE	Intermediate peak
PTET.51.1.G0750076	PTET.51.1.G0750076	PTET.51.1.G0750076		Ion transport protein (PF00520.29)	0.114603	1.22169	1	2.46549e-05	FALSE	TRUE	none
PTET.51.1.G1520117	PTET.51.1.G1520117	PTET.51.1.G1520117		Domain of unknown function (DUF382) (PF04037.11)	-0.397712	1.22088	1	0.0181574	FALSE	TRUE	none
PTET.51.1.G1340117	PTET.51.1.G1340117	PTET.51.1.G1340117		NA	-0.216534	1.22005	1	0.0406327	FALSE	TRUE	Early repression
PTET.51.1.G0340290	PTET.51.1.G0340290	PTET.51.1.G0340290		WD domain, G-beta repeat (PF00400.30)	0.317529	1.21973	1	0.0104768	FALSE	TRUE	Early repression
PTET.51.1.G1300151	PTET.51.1.G1300151	PTET.51.1.G1300151		NA	-0.00890153	1.21909	1	0.000807344	FALSE	TRUE	none
PTET.51.1.G1420064	PTET.51.1.G1420064	PTET.51.1.G1420064		NA	-0.0512716	1.21774	1	0.00185108	FALSE	TRUE	Late induction
PTET.51.1.G0240293	PTET.51.1.G0240293	PTET.51.1.G0240293		NA	0.278965	1.21712	1	0.00806461	FALSE	TRUE	Intermediate peak
PTET.51.1.G0120167	PTET.51.1.G0120167	PTET.51.1.G0120167		NA	0.0855684	1.21552	1	0.000260296	FALSE	TRUE	Intermediate peak
PTET.51.1.G1020166	PTET.51.1.G1020166	PTET.51.1.G1020166		ABC transporter (PF00005.25)	0.699809	1.21496	0.911545	7.097e-05	FALSE	TRUE	none
PTET.51.1.G0230227	PTET.51.1.G0230227	PTET.51.1.G0230227		Protein kinase domain (PF00069.23)	-0.0784197	1.21363	1	0.0381065	FALSE	TRUE	none
PTET.51.1.G0280172	PTET.51.1.G0280172	PTET.51.1.G0280172		Protein kinase domain (PF00069.23)	0.120761	1.21264	1	0.031276	FALSE	TRUE	none
PTET.51.1.G0570082	PTET.51.1.G0570082	PTET.51.1.G0570082		NA	-0.15554	1.21254	1	0.00778577	FALSE	TRUE	none
PTET.51.1.G0550018	PTET.51.1.G0550018	PTET.51.1.G0550018		NA	0.272622	1.21131	1	0.00017232	FALSE	TRUE	Intermediate peak
PTET.51.1.G0020051	PTET.51.1.G0020051	PTET.51.1.G0020051		NA	-0.0757344	1.21099	1	0.0037881	FALSE	TRUE	Intermediate peak
PTET.51.1.G0260291	PTET.51.1.G0260291	PTET.51.1.G0260291		Protein phosphatase 2C (PF00481.19)	-0.0241326	1.21055	1	0.000144665	FALSE	TRUE	Late induction
PTET.51.1.G0160358	PTET.51.1.G0160358	PTET.51.1.G0160358		Replication factor-A C terminal domain (PF08646.8)	-0.410496	1.20961	1	0.000102185	FALSE	TRUE	none
PTET.51.1.G0260284	PTET.51.1.G0260284	PTET.51.1.G0260284		NA	0.402987	1.20896	1	0.00845016	FALSE	TRUE	none
PTET.51.1.G0740183	PTET.51.1.G0740183	PTET.51.1.G0740183		Squalene-hopene cyclase C-terminal domain (PF13243.4)	2.39205	1.2089	0.000213259	0.0274273	TRUE	TRUE	none
PTET.51.1.G0090369	PTET.51.1.G0090369	PTET.51.1.G0090369		NA	-0.263419	1.20721	1	0.00101066	FALSE	TRUE	none
PTET.51.1.G0710150	PTET.51.1.G0710150	PTET.51.1.G0710150		Ring finger domain (PF13639.4)	0.296799	1.20608	1	8.56246e-05	FALSE	TRUE	Intermediate peak
PTET.51.1.G0980122	PTET.51.1.G0980122	PTET.51.1.G0980122	PtSep1, SEPC2, Sep1	Septin (PF00735.16)	0.100876	1.20347	1	0.00751661	FALSE	TRUE	Intermediate peak
PTET.51.1.G0090041	PTET.51.1.G0090041	PTET.51.1.G0090041		NA	-0.0980104	1.20271	1	1.22592e-05	FALSE	TRUE	none
PTET.51.1.G1020050	PTET.51.1.G1020050	PTET.51.1.G1020050		NA	0.696574	1.20266	1	0.034269	FALSE	TRUE	none
PTET.51.1.G0200280	PTET.51.1.G0200280	PTET.51.1.G0200280		NA	0.296317	1.20251	1	0.00107936	FALSE	TRUE	none
PTET.51.1.G0260334	PTET.51.1.G0260334	PTET.51.1.G0260334		Proliferating cell nuclear antigen, N-terminal domain (PF00705.16)	-0.0204775	1.2024	1	0.0379331	FALSE	TRUE	none
PTET.51.1.G0880097	PTET.51.1.G0880097	PTET.51.1.G0880097		Ion channel (PF07885.14)	0.394283	1.20214	1	2.43933e-06	FALSE	TRUE	Late induction
PTET.51.1.G0180227	PTET.51.1.G0180227	PTET.51.1.G0180227		High-temperature-induced dauer-formation protein (PF12722.5)	0.504502	1.20204	1	0.000394575	FALSE	TRUE	none
PTET.51.1.G1070164	PTET.51.1.G1070164	PTET.51.1.G1070164		Protein kinase domain (PF00069.23)	-0.435495	1.20078	1	0.0495265	FALSE	TRUE	Early peak
PTET.51.1.G0490146	PTET.51.1.G0490146	PTET.51.1.G0490146		NA	-0.357857	1.19926	1	0.00601481	FALSE	TRUE	none
PTET.51.1.G0740109	PTET.51.1.G0740109	PTET.51.1.G0740109		NA	-0.253495	1.19858	1	0.0358629	FALSE	TRUE	none
PTET.51.1.G0040019	PTET.51.1.G0040019	PTET.51.1.G0040019		NA	0.131788	1.19856	1	3.27704e-05	FALSE	TRUE	none
PTET.51.1.G0830174	PTET.51.1.G0830174	PTET.51.1.G0830174		NA	0.525599	1.19848	1	0.00211588	FALSE	TRUE	Intermediate peak
PTET.51.1.G1110140	PTET.51.1.G1110140	PTET.51.1.G1110140	PTETG11100007001	N-acetyltransferase (PF00797.15)	-0.0672296	1.1981	1	0.0131188	FALSE	TRUE	Early repression
PTET.51.1.G0710216	PTET.51.1.G0710216	PTET.51.1.G0710216		NA	0.296053	1.19786	1	0.0248398	FALSE	TRUE	none
PTET.51.1.G0150213	PTET.51.1.G0150213	PTET.51.1.G0150213		NA	-0.377659	1.1977	1	0.00938574	FALSE	TRUE	none
PTET.51.1.G0020429	PTET.51.1.G0020429	PTET.51.1.G0020429		SHS2 domain found in N terminus of Rpb7p/Rpc25p/MJ0397 (PF03876.15)	0.279336	1.19473	1	0.000217489	FALSE	TRUE	none
PTET.51.1.G0290188	PTET.51.1.G0290188	PTET.51.1.G0290188		Protein kinase domain (PF00069.23)	0.0041099	1.1935	1	0.0478797	FALSE	TRUE	Late induction
PTET.51.1.G1570032	PTET.51.1.G1570032	PTET.51.1.G1570032		PAP2 superfamily (PF01569.19)	0.368781	1.19274	1	0.00117995	FALSE	TRUE	Early peak
PTET.51.1.G0580163	PTET.51.1.G0580163	PTET.51.1.G0580163		Protein kinase domain (PF00069.23)	-0.0101253	1.19202	1	0.00357849	FALSE	TRUE	none
PTET.51.1.G0070177	PTET.51.1.G0070177	PTET.51.1.G0070177		Protein kinase domain (PF00069.23)	0.139062	1.19176	1	0.00118995	FALSE	TRUE	none
PTET.51.1.G1020052	PTET.51.1.G1020052	PTET.51.1.G1020052		Starch synthase catalytic domain (PF08323.9)	0.959741	1.19114	0.658681	0.00355566	FALSE	TRUE	Intermediate peak
PTET.51.1.G0830150	PTET.51.1.G0830150	PTET.51.1.G0830150		ATPase family associated with various cellular activities (AAA) (PF00004.27)	-0.215732	1.1871	1	0.0042617	FALSE	TRUE	Intermediate peak
PTET.51.1.G0320297	PTET.51.1.G0320297	PTET.51.1.G0320297		DHHC palmitoyltransferase (PF01529.18)	0.452228	1.18688	1	0.00224726	FALSE	TRUE	Late induction
PTET.51.1.G0110056	PTET.51.1.G0110056	PTET.51.1.G0110056		NA	0.138367	1.18622	1	0.0154211	FALSE	TRUE	Intermediate peak
PTET.51.1.G1300142	PTET.51.1.G1300142	PTET.51.1.G1300142		Zinc finger, C3HC4 type (RING finger) (PF13920.4)	0.413581	1.18432	1	0.0136084	FALSE	TRUE	Intermediate peak
PTET.51.1.G1740068	PTET.51.1.G1740068	PTET.51.1.G1740068		NA	0.274496	1.1836	1	0.000361517	FALSE	TRUE	none
PTET.51.1.G1060166	PTET.51.1.G1060166	PTET.51.1.G1060166		NA	-0.232448	1.18348	1	0.000195382	FALSE	TRUE	Early repression
PTET.51.1.G0010355	PTET.51.1.G0010355	PTET.51.1.G0010355	PTMB.183	NA	0.547177	1.18267	1	0.0202854	FALSE	TRUE	Late induction
PTET.51.1.G0880084	PTET.51.1.G0880084	PTET.51.1.G0880084		MORN repeat (PF02493.18)	0.440087	1.18177	1	0.000619099	FALSE	TRUE	none
PTET.51.1.G1100186	PTET.51.1.G1100186	PTET.51.1.G1100186		NA	0.0400923	1.17793	1	0.0434881	FALSE	TRUE	Late induction
PTET.51.1.G1100108	PTET.51.1.G1100108	PTET.51.1.G1100108		NA	0.0170131	1.17678	1	0.00200471	FALSE	TRUE	none
PTET.51.1.G0710064	PTET.51.1.G0710064	PTET.51.1.G0710064		Ring finger domain (PF13639.4)	0.101069	1.17593	1	0.00084909	FALSE	TRUE	Late induction
PTET.51.1.G0490093	PTET.51.1.G0490093	PTET.51.1.G0490093		NA	0.185893	1.17574	1	0.0224818	FALSE	TRUE	none
PTET.51.1.G0370105	PTET.51.1.G0370105	PTET.51.1.G0370105		Coiled-coil domain containing protein (DUF2052) (PF09747.7)	-0.193678	1.17427	1	0.00184317	FALSE	TRUE	none
PTET.51.1.G0170261	PTET.51.1.G0170261	PTET.51.1.G0170261		Cyclic nucleotide-binding domain (PF00027.27)	0.043918	1.17331	1	0.00337007	FALSE	TRUE	Early peak
PTET.51.1.G0030025	PTET.51.1.G0030025	PTET.51.1.G0030025		Mitochondrial carrier protein (PF00153.25)	0.457801	1.17301	1	0.0195715	FALSE	TRUE	Late induction
PTET.51.1.G1750037	PTET.51.1.G1750037	PTET.51.1.G1750037		NA	-0.045552	1.17301	1	0.0337226	FALSE	TRUE	Late repression
PTET.51.1.G0180038	PTET.51.1.G0180038	PTET.51.1.G0180038		NA	0.319753	1.1713	1	0.037629	FALSE	TRUE	none
PTET.51.1.G0030520	PTET.51.1.G0030520	PTET.51.1.G0030520		NA	0.166445	1.17007	1	0.00426648	FALSE	TRUE	none
PTET.51.1.G0340086	PTET.51.1.G0340086	PTET.51.1.G0340086		NA	0.273332	1.16841	1	0.00012612	FALSE	TRUE	Late induction
PTET.51.1.G0560198	PTET.51.1.G0560198	PTET.51.1.G0560198		NA	0.592887	1.16485	1	0.0408888	FALSE	TRUE	Late induction
PTET.51.1.G1270042	PTET.51.1.G1270042	PTET.51.1.G1270042		Diacylglycerol kinase accessory domain (PF00609.17)	0.15552	1.16427	1	0.04798	FALSE	TRUE	Late induction
PTET.51.1.G0880086	PTET.51.1.G0880086	PTET.51.1.G0880086		Response regulator receiver domain (PF00072.22)	0.756684	1.16395	1	0.0349642	FALSE	TRUE	none
PTET.51.1.G0860138	PTET.51.1.G0860138	PTET.51.1.G0860138		Sel1 repeat (PF08238.10)	-0.133174	1.16327	1	0.0119583	FALSE	TRUE	Late induction
PTET.51.1.G1560057	PTET.51.1.G1560057	PTET.51.1.G1560057		Protein kinase domain (PF00069.23)	0.691281	1.16296	0.867345	5.44327e-05	FALSE	TRUE	none
PTET.51.1.G0280107	PTET.51.1.G0280107	PTET.51.1.G0280107		PHD-zinc-finger like domain (PF13832.4)	-0.697147	1.16274	1	0.00586131	FALSE	TRUE	Intermediate peak
PTET.51.1.G1190044	PTET.51.1.G1190044	PTET.51.1.G1190044		NA	0.38076	1.16187	1	0.000442066	FALSE	TRUE	none
PTET.51.1.G1430108	PTET.51.1.G1430108	PTET.51.1.G1430108	PTETG14300003001	AAA domain (PF13087.4)	-0.584879	1.16145	1	0.034496	FALSE	TRUE	none
PTET.51.1.G1060131	PTET.51.1.G1060131	PTET.51.1.G1060131		NA	0.0139384	1.16121	1	0.00145176	FALSE	TRUE	none
PTET.51.1.G0650111	PTET.51.1.G0650111	PTET.51.1.G0650111		NA	0.675192	1.16063	1	0.0491872	FALSE	TRUE	none
PTET.51.1.G1290091	PTET.51.1.G1290091	PTET.51.1.G1290091		NA	0.224971	1.16053	1	0.00516131	FALSE	TRUE	Intermediate peak
PTET.51.1.G1750047	PTET.51.1.G1750047	PTET.51.1.G1750047		NA	0.333951	1.1596	1	0.0392805	FALSE	TRUE	none
PTET.51.1.G0010273	PTET.51.1.G0010273	PTET.51.1.G0010273	rag_C75	Gtr1/RagA G protein conserved region (PF04670.10)	0.313068	1.1595	1	0.0432609	FALSE	TRUE	Early repression
PTET.51.1.G0330272	PTET.51.1.G0330272	PTET.51.1.G0330272		NA	-1.08109	1.15751	0.854037	0.0408888	FALSE	TRUE	none
PTET.51.1.G1240085	PTET.51.1.G1240085	PTET.51.1.G1240085		NA	0.83939	1.15649	1	0.00807664	FALSE	TRUE	Late induction
PTET.51.1.G1600123	PTET.51.1.G1600123	PTET.51.1.G1600123		Paramecium surface antigen domain (PF01508.14)	0.318446	1.15604	1	0.00469554	FALSE	TRUE	Intermediate peak
PTET.51.1.G0820091	PTET.51.1.G0820091	PTET.51.1.G0820091		NA	-0.283933	1.1558	1	0.0265107	FALSE	TRUE	none
PTET.51.1.G0660080	PTET.51.1.G0660080	PTET.51.1.G0660080		NA	0.188632	1.1556	1	0.00385027	FALSE	TRUE	none
PTET.51.1.G1310058	PTET.51.1.G1310058	PTET.51.1.G1310058		Oxysterol-binding protein (PF01237.16)	0.577052	1.15443	0.975404	2.78942e-06	FALSE	TRUE	Late induction
PTET.51.1.G1350060	PTET.51.1.G1350060	PTET.51.1.G1350060		Cyclic nucleotide-binding domain (PF00027.27)	0.140548	1.15417	1	0.0406649	FALSE	TRUE	Early peak
PTET.51.1.G0930131	PTET.51.1.G0930131	PTET.51.1.G0930131		Tubulin-tyrosine ligase family (PF03133.13)	0.369102	1.15355	1	0.00545446	FALSE	TRUE	Intermediate peak
PTET.51.1.G1290099	PTET.51.1.G1290099	PTET.51.1.G1290099		NA	0.98985	1.15294	1	0.0349568	FALSE	TRUE	none
PTET.51.1.G1640099	PTET.51.1.G1640099	PTET.51.1.G1640099		NA	0.481027	1.15207	1	0.0396217	FALSE	TRUE	none
PTET.51.1.G0330073	PTET.51.1.G0330073	PTET.51.1.G0330073		NA	-0.0278889	1.15099	1	0.04798	FALSE	TRUE	Intermediate peak
PTET.51.1.G0190168	PTET.51.1.G0190168	PTET.51.1.G0190168		Ion channel (PF07885.14)	0.675387	1.15089	1	0.0193172	FALSE	TRUE	none
PTET.51.1.G0430020	PTET.51.1.G0430020	PTET.51.1.G0430020		NA	0.317061	1.15017	1	9.34278e-05	FALSE	TRUE	none
PTET.51.1.G0060108	PTET.51.1.G0060108	PTET.51.1.G0060108		Protein kinase domain (PF00069.23)	0.211233	1.14903	1	0.0312795	FALSE	TRUE	none
PTET.51.1.G1330042	PTET.51.1.G1330042	PTET.51.1.G1330042		NA	0.527705	1.14847	1	0.0245806	FALSE	TRUE	Late induction
PTET.51.1.G0590144	PTET.51.1.G0590144	PTET.51.1.G0590144		NA	0.216542	1.14814	1	0.0108376	FALSE	TRUE	Intermediate peak
PTET.51.1.G0040038	PTET.51.1.G0040038	PTET.51.1.G0040038		Protein kinase domain (PF00069.23)	0.307	1.14689	1	0.0158358	FALSE	TRUE	Late induction
PTET.51.1.G0110379	PTET.51.1.G0110379	PTET.51.1.G0110379		NA	0.463792	1.14594	1	0.0447734	FALSE	TRUE	Intermediate peak
PTET.51.1.G0560212	PTET.51.1.G0560212	PTET.51.1.G0560212		Calcium-activated chloride channel (PF04547.10)	-0.229708	1.14568	1	0.00242716	FALSE	TRUE	none
PTET.51.1.G0930039	PTET.51.1.G0930039	PTET.51.1.G0930039		NA	0.275882	1.14548	1	0.000252922	FALSE	TRUE	Late induction
PTET.51.1.G0750060	PTET.51.1.G0750060	PTET.51.1.G0750060		DNA polymerase alpha/epsilon subunit B (PF04042.14)	-0.232573	1.14532	1	0.0327354	FALSE	TRUE	none
PTET.51.1.G0460055	PTET.51.1.G0460055	PTET.51.1.G0460055		NA	0.266942	1.1439	1	0.0113025	FALSE	TRUE	none
PTET.51.1.G0460261	PTET.51.1.G0460261	PTET.51.1.G0460261		NA	0.17619	1.14342	1	0.00508005	FALSE	TRUE	Late induction
PTET.51.1.G0650130	PTET.51.1.G0650130	PTET.51.1.G0650130		NA	1.12483	1.14334	0.757744	0.0331278	FALSE	TRUE	none
PTET.51.1.G0200057	PTET.51.1.G0200057	PTET.51.1.G0200057		Protein kinase domain (PF00069.23)	0.370851	1.14277	1	0.0341584	FALSE	TRUE	none
PTET.51.1.G0130128	PTET.51.1.G0130128	PTET.51.1.G0130128		Regulator of chromosome condensation (RCC1) repeat (PF00415.16)	0.713471	1.14258	0.911545	0.000277883	FALSE	TRUE	Intermediate peak
PTET.51.1.G1730018	PTET.51.1.G1730018	PTET.51.1.G1730018		Major Facilitator Superfamily (PF07690.14)	0.297221	1.14118	1	0.0336829	FALSE	TRUE	Early repression
PTET.51.1.G0140259	PTET.51.1.G0140259	PTET.51.1.G0140259		Zinc finger, C3HC4 type (RING finger) (PF13920.4)	0.208013	1.1406	1	0.000565521	FALSE	TRUE	Late induction
PTET.51.1.G0800090	PTET.51.1.G0800090	PTET.51.1.G0800090		IBR domain, a half RING-finger domain (PF01485.19)	0.404617	1.13867	1	0.0261208	FALSE	TRUE	none
PTET.51.1.G0790189	PTET.51.1.G0790189	PTET.51.1.G0790189		Papain family cysteine protease (PF00112.21)	1.20229	1.13836	0.0156743	0.0001417	TRUE	TRUE	Early repression
PTET.51.1.G0160178	PTET.51.1.G0160178	PTET.51.1.G0160178		Galactose oxidase, central domain (PF13418.4)	0.204585	1.13423	1	0.00261346	FALSE	TRUE	Late induction
PTET.51.1.G0150194	PTET.51.1.G0150194	PTET.51.1.G0150194	RdRP3, RdR3	NA	0.28	1.13205	1	0.019126	FALSE	TRUE	none
PTET.51.1.G0060298	PTET.51.1.G0060298	PTET.51.1.G0060298		NA	0.735725	1.13084	1	0.00474424	FALSE	TRUE	Intermediate peak
PTET.51.1.G0170283	PTET.51.1.G0170283	PTET.51.1.G0170283		Protein kinase domain (PF00069.23)	-0.0778784	1.12953	1	0.000779943	FALSE	TRUE	Intermediate peak
PTET.51.1.G0580229	PTET.51.1.G0580229	PTET.51.1.G0580229		NA	-0.00489405	1.1294	1	0.00749916	FALSE	TRUE	Early peak
PTET.51.1.G1150125	PTET.51.1.G1150125	PTET.51.1.G1150125		Putative serine esterase (DUF676) (PF05057.12)	-0.104002	1.12727	1	0.00977927	FALSE	TRUE	Late repression
PTET.51.1.G0210269	PTET.51.1.G0210269	PTET.51.1.G0210269		ABC transporter (PF00005.25)	-0.0032341	1.12622	1	0.0290895	FALSE	TRUE	none
PTET.51.1.G0310137	PTET.51.1.G0310137	PTET.51.1.G0310137		NA	0.0315234	1.12468	1	0.0131895	FALSE	TRUE	none
PTET.51.1.G0610024	PTET.51.1.G0610024	PTET.51.1.G0610024		WD domain, G-beta repeat (PF00400.30)	0.178729	1.12219	1	0.00246549	FALSE	TRUE	none
PTET.51.1.G0040141	PTET.51.1.G0040141	PTET.51.1.G0040141	PAK2_4	Ion transport protein (PF00520.29)	0.342657	1.12214	1	0.000152404	FALSE	TRUE	none
PTET.51.1.G0380082	PTET.51.1.G0380082	PTET.51.1.G0380082		Protein kinase domain (PF00069.23)	-0.328239	1.12202	1	0.000470895	FALSE	TRUE	none
PTET.51.1.G0150243	PTET.51.1.G0150243	PTET.51.1.G0150243		Protein kinase domain (PF00069.23)	0.514364	1.12068	1	0.00061527	FALSE	TRUE	Late induction
PTET.51.1.G0010243	PTET.51.1.G0010243	PTET.51.1.G0010243		Spt4/RpoE2 zinc finger (PF06093.11)	0.0561189	1.11981	1	0.0430204	FALSE	TRUE	Early peak
PTET.51.1.G1180111	PTET.51.1.G1180111	PTET.51.1.G1180111		Glycosyl hydrolases family 31 (PF01055.24)	0.248226	1.11738	1	0.0155782	FALSE	TRUE	none
PTET.51.1.G0160105	PTET.51.1.G0160105	PTET.51.1.G0160105		NA	0.523282	1.11711	1	0.0254306	FALSE	TRUE	none
PTET.51.1.G0800142	PTET.51.1.G0800142	PTET.51.1.G0800142		NA	0.039924	1.11693	1	8.1325e-06	FALSE	TRUE	none
PTET.51.1.G0700219	PTET.51.1.G0700219	PTET.51.1.G0700219		NA	0.185827	1.11566	1	0.00665541	FALSE	TRUE	none
PTET.51.1.G0520238	PTET.51.1.G0520238	PTET.51.1.G0520238		tRNA synthetase class II core domain (G, H, P, S and T) (PF00587.23)	0.615892	1.11436	1	0.000405067	FALSE	TRUE	none
PTET.51.1.G0490108	PTET.51.1.G0490108	PTET.51.1.G0490108		Protein kinase domain (PF00069.23)	0.435689	1.11257	1	0.000563627	FALSE	TRUE	none
PTET.51.1.G0650182	PTET.51.1.G0650182	PTET.51.1.G0650182		NA	0.40165	1.11212	1	0.0363358	FALSE	TRUE	Intermediate peak
PTET.51.1.G0010117	PTET.51.1.G0010117	PTET.51.1.G0010117	PTMB.381	NLI interacting factor-like phosphatase (PF03031.16)	-0.214346	1.1117	1	0.0411155	FALSE	TRUE	none
PTET.51.1.G0120139	PTET.51.1.G0120139	PTET.51.1.G0120139		NA	0.552374	1.11091	1	0.000817359	FALSE	TRUE	none
PTET.51.1.G0390007	PTET.51.1.G0390007	PTET.51.1.G0390007		SANT/Myb-like domain of DAMP1 (PF16282.3)	-0.617824	1.11053	1	0.00419554	FALSE	TRUE	none
PTET.51.1.G1650114	PTET.51.1.G1650114	PTET.51.1.G1650114		NA	-0.0282298	1.1098	1	0.0172113	FALSE	TRUE	none
PTET.51.1.G0180082	PTET.51.1.G0180082	PTET.51.1.G0180082		RyR and IP3R Homology associated (PF08454.9)	0.130892	1.10872	1	0.00342882	FALSE	TRUE	Intermediate peak
PTET.51.1.G0030082	PTET.51.1.G0030082	PTET.51.1.G0030082		NA	0.0100389	1.10842	1	0.00102386	FALSE	TRUE	none
PTET.51.1.G0250165	PTET.51.1.G0250165	PTET.51.1.G0250165		Exonuclease (PF00929.22)	0.725943	1.10768	1	0.0270374	FALSE	TRUE	none
PTET.51.1.G0590115	PTET.51.1.G0590115	PTET.51.1.G0590115		Kinase-like (PF14531.4)	0.143581	1.10672	1	0.000703323	FALSE	TRUE	none
PTET.51.1.G0560262	PTET.51.1.G0560262	PTET.51.1.G0560262		NA	-0.198757	1.10494	1	0.0211509	FALSE	TRUE	none
PTET.51.1.G0110191	PTET.51.1.G0110191	PTET.51.1.G0110191		NA	-0.0230513	1.10361	1	0.0300701	FALSE	TRUE	none
PTET.51.1.G0740213	PTET.51.1.G0740213	PTET.51.1.G0740213		Protein kinase domain (PF00069.23)	0.161295	1.10221	1	0.00839793	FALSE	TRUE	Intermediate peak
PTET.51.1.G1570051	PTET.51.1.G1570051	PTET.51.1.G1570051		NA	0.460719	1.10147	1	0.000205958	FALSE	TRUE	Late induction
PTET.51.1.G0030508	PTET.51.1.G0030508	PTET.51.1.G0030508		NA	0.199889	1.1014	1	6.51317e-05	FALSE	TRUE	Late induction
PTET.51.1.G0230267	PTET.51.1.G0230267	PTET.51.1.G0230267		Protein kinase domain (PF00069.23)	0.304681	1.10132	1	0.000181969	FALSE	TRUE	Intermediate peak
PTET.51.1.G0060128	PTET.51.1.G0060128	PTET.51.1.G0060128		Protein kinase domain (PF00069.23)	0.310062	1.10082	1	0.000522446	FALSE	TRUE	Intermediate peak
PTET.51.1.G0830163	PTET.51.1.G0830163	PTET.51.1.G0830163		Response regulator receiver domain (PF00072.22)	0.668545	1.1005	1	0.0338862	FALSE	TRUE	Intermediate peak
PTET.51.1.G0090167	PTET.51.1.G0090167	PTET.51.1.G0090167		Kelch motif (PF13854.4)	0.327141	1.09745	1	0.00346894	FALSE	TRUE	none
PTET.51.1.G0770210	PTET.51.1.G0770210	PTET.51.1.G0770210		Mitochondrial carrier protein (PF00153.25)	0.121801	1.09733	1	0.0128175	FALSE	TRUE	Late induction
PTET.51.1.G0120380	PTET.51.1.G0120380	PTET.51.1.G0120380		Rhodopsin-like GPCR transmembrane domain (PF10192.7)	-0.0666219	1.09502	1	0.00262846	FALSE	TRUE	Late repression
PTET.51.1.G0200140	PTET.51.1.G0200140	PTET.51.1.G0200140		NA	0.365737	1.09469	1	8.55244e-05	FALSE	TRUE	Late induction
PTET.51.1.G0810166	PTET.51.1.G0810166	PTET.51.1.G0810166		Endoplasmic reticulum vesicle transporter (PF07970.10)	0.179071	1.09427	1	0.00853109	FALSE	TRUE	Late induction
PTET.51.1.G1490043	PTET.51.1.G1490043	PTET.51.1.G1490043		Protein kinase domain (PF00069.23)	-0.200093	1.09011	1	0.038889	FALSE	TRUE	none
PTET.51.1.G0790087	PTET.51.1.G0790087	PTET.51.1.G0790087		Protein kinase domain (PF00069.23)	0.461188	1.09008	1	0.00350427	FALSE	TRUE	Early repression
PTET.51.1.G0940040	PTET.51.1.G0940040	PTET.51.1.G0940040		NA	0.0659742	1.09007	1	0.0362021	FALSE	TRUE	none
PTET.51.1.G0460108	PTET.51.1.G0460108	PTET.51.1.G0460108		NA	0.929742	1.08793	1	0.0300493	FALSE	TRUE	Late induction
PTET.51.1.G0190321	PTET.51.1.G0190321	PTET.51.1.G0190321		Cyclic nucleotide-binding domain (PF00027.27)	0.194624	1.08739	1	3.88805e-05	FALSE	TRUE	Intermediate peak
PTET.51.1.G0280108	PTET.51.1.G0280108	PTET.51.1.G0280108		NA	-0.251828	1.08468	1	5.99099e-07	FALSE	TRUE	none
PTET.51.1.G0700174	PTET.51.1.G0700174	STO4b	PtSto4b, STO	SPFH domain / Band 7 family (PF01145.23)	0.111851	1.08135	1	0.0331659	FALSE	TRUE	Early repression
PTET.51.1.G0150203	PTET.51.1.G0150203	PTET.51.1.G0150203		WD domain, G-beta repeat (PF00400.30)	-0.066931	1.07928	1	0.010094	FALSE	TRUE	none
PTET.51.1.G0100364	PTET.51.1.G0100364	PTET.51.1.G0100364		Protein kinase domain (PF00069.23)	0.44928	1.07852	1	0.0344776	FALSE	TRUE	none
PTET.51.1.G0790070	PTET.51.1.G0790070	PTET.51.1.G0790070		RNA recognition motif. (a.k.a. RRM, RBD, or RNP domain) (PF00076.20)	0.147154	1.07826	1	0.00382975	FALSE	TRUE	Early peak
PTET.51.1.G0580046	PTET.51.1.G0580046	PTET.51.1.G0580046		NA	0.0138025	1.07721	1	0.00236314	FALSE	TRUE	none
PTET.51.1.G1350105	PTET.51.1.G1350105	PTET.51.1.G1350105		Yippee zinc-binding/DNA-binding /Mis18, centromere assembly (PF03226.12)	-0.416358	1.07659	1	0.00534152	FALSE	TRUE	Late induction
PTET.51.1.G0030214	PTET.51.1.G0030214	PTET.51.1.G0030214		Protein kinase domain (PF00069.23)	-0.259837	1.0753	1	0.0421215	FALSE	TRUE	Late induction
PTET.51.1.G1140081	PTET.51.1.G1140081	PTET.51.1.G1140081		NA	0.401707	1.07479	1	0.0157058	FALSE	TRUE	none
PTET.51.1.G0650166	PTET.51.1.G0650166	PTET.51.1.G0650166		Cyclic nucleotide-binding domain (PF00027.27)	0.20947	1.07351	1	0.0227167	FALSE	TRUE	Late induction
PTET.51.1.G0630005	PTET.51.1.G0630005	PTET.51.1.G0630005		MBOAT, membrane-bound O-acyltransferase family (PF03062.17)	0.990453	1.07283	1	0.0429871	FALSE	TRUE	Early repression
PTET.51.1.G0260131	PTET.51.1.G0260131	PTET.51.1.G0260131		Protein kinase domain (PF00069.23)	0.379646	1.07267	1	0.000400706	FALSE	TRUE	none
PTET.51.1.G0460280	PTET.51.1.G0460280	PTET.51.1.G0460280		Response regulator receiver domain (PF00072.22)	-0.437882	1.07255	1	0.00430682	FALSE	TRUE	none
PTET.51.1.G0360172	PTET.51.1.G0360172	PTET.51.1.G0360172		NA	-0.228184	1.07233	1	0.0280044	FALSE	TRUE	Late induction
PTET.51.1.G0230230	PTET.51.1.G0230230	PTET.51.1.G0230230		NA	-0.139768	1.07127	1	0.0104768	FALSE	TRUE	Late induction
PTET.51.1.G0450240	PTET.51.1.G0450240	PTET.51.1.G0450240		NA	-0.0447617	1.07116	1	0.000373196	FALSE	TRUE	none
PTET.51.1.G0730103	PTET.51.1.G0730103	PTET.51.1.G0730103		NA	0.613792	1.07108	1	0.016217	FALSE	TRUE	Intermediate peak
PTET.51.1.G2090008	PTET.51.1.G2090008	PTET.51.1.G2090008		RNA recognition motif. (a.k.a. RRM, RBD, or RNP domain) (PF00076.20)	0.121103	1.07069	1	0.00470768	FALSE	TRUE	Late repression
PTET.51.1.G0520270	PTET.51.1.G0520270	PTET.51.1.G0520270		NA	0.27885	1.07068	1	0.00559013	FALSE	TRUE	none
PTET.51.1.G0400280	PTET.51.1.G0400280	PTET.51.1.G0400280		Protein kinase domain (PF00069.23)	-0.05843	1.0705	1	0.00342615	FALSE	TRUE	none
PTET.51.1.G0410016	PTET.51.1.G0410016	PTET.51.1.G0410016		NA	0.28942	1.06931	1	0.00971677	FALSE	TRUE	none
PTET.51.1.G0880087	PTET.51.1.G0880087	PTET.51.1.G0880087		Response regulator receiver domain (PF00072.22)	0.524794	1.06897	1	0.0147864	FALSE	TRUE	none
PTET.51.1.G1020100	PTET.51.1.G1020100	PTET.51.1.G1020100		NA	0.242597	1.06895	1	0.0362393	FALSE	TRUE	Late induction
PTET.51.1.G0180019	PTET.51.1.G0180019	PTET.51.1.G0180019		Protein kinase domain (PF00069.23)	0.624904	1.0682	1	0.0145565	FALSE	TRUE	Intermediate peak
PTET.51.1.G0190329	PTET.51.1.G0190329	PTET.51.1.G0190329		NA	-0.32378	1.06738	1	0.0430948	FALSE	TRUE	Late induction
PTET.51.1.G1450111	PTET.51.1.G1450111	PTET.51.1.G1450111		Protein kinase domain (PF00069.23)	0.18522	1.06639	1	0.00900615	FALSE	TRUE	none
PTET.51.1.G0120339	PTET.51.1.G0120339	PTET.51.1.G0120339		ALG6, ALG8 glycosyltransferase family (PF03155.13)	0.906896	1.06601	0.690315	0.00667077	FALSE	TRUE	none
PTET.51.1.G1180073	PTET.51.1.G1180073	PTET.51.1.G1180073		NA	-0.0543598	1.06562	1	0.000317077	FALSE	TRUE	Late induction
PTET.51.1.G1730046	PTET.51.1.G1730046	PTET.51.1.G1730046		Protein kinase domain (PF00069.23)	0.167158	1.06411	1	0.0183218	FALSE	TRUE	none
PTET.51.1.G0650231	PTET.51.1.G0650231	PTET.51.1.G0650231		NA	-0.294276	1.06391	1	0.00490246	FALSE	TRUE	none
PTET.51.1.G1370046	PTET.51.1.G1370046	PTET.51.1.G1370046		NA	0.0275966	1.06289	1	2.63698e-05	FALSE	TRUE	none
PTET.51.1.G0040355	PTET.51.1.G0040355	PTET.51.1.G0040355		NA	0.478803	1.06269	1	0.000488994	FALSE	TRUE	none
PTET.51.1.G0490054	PTET.51.1.G0490054	PTET.51.1.G0490054		NA	0.442652	1.06223	1	0.011237	FALSE	TRUE	none
PTET.51.1.G0120259	PTET.51.1.G0120259	PTET.51.1.G0120259		Protein kinase domain (PF00069.23)	0.38829	1.06178	1	0.000877791	FALSE	TRUE	none
PTET.51.1.G1120059	PTET.51.1.G1120059	PTET.51.1.G1120059		Major Facilitator Superfamily (PF07690.14)	0.15684	1.06133	1	1.921e-06	FALSE	TRUE	Early repression
PTET.51.1.G0700127	PTET.51.1.G0700127	PTET.51.1.G0700127		Adenylate kinase (PF00406.20)	0.0253887	1.06017	1	0.0409949	FALSE	TRUE	none
PTET.51.1.G0450324	PTET.51.1.G0450324	PTET.51.1.G0450324		Protein kinase domain (PF00069.23)	0.250067	1.06013	1	0.0454306	FALSE	TRUE	Late induction
PTET.51.1.G1030011	PTET.51.1.G1030011	PTET.51.1.G1030011		Protein kinase domain (PF00069.23)	0.0505761	1.0593	1	0.0305522	FALSE	TRUE	Late induction
PTET.51.1.G0130284	PTET.51.1.G0130284	PTET.51.1.G0130284		NA	0.403421	1.05911	1	0.0341584	FALSE	TRUE	Late induction
PTET.51.1.G0130250	PTET.51.1.G0130250	PTET.51.1.G0130250		Major Facilitator Superfamily (PF07690.14)	0.623889	1.05873	1	0.0188399	FALSE	TRUE	none
PTET.51.1.G0620212	PTET.51.1.G0620212	PTET.51.1.G0620212		Phosphatidylinositol 3- and 4-kinase (PF00454.25)	-0.060877	1.05856	1	0.0179353	FALSE	TRUE	none
PTET.51.1.G0630088	PTET.51.1.G0630088	PTET.51.1.G0630088		NA	0.917842	1.05841	0.967776	0.0217145	FALSE	TRUE	Late induction
PTET.51.1.G1080031	PTET.51.1.G1080031	PTET.51.1.G1080031		Bicoid-interacting protein 3 (Bin3) (PF06859.10)	0.40293	1.05785	1	0.0244385	FALSE	TRUE	none
PTET.51.1.G0120136	PTET.51.1.G0120136	PTET.51.1.G0120136		Dual specificity phosphatase, catalytic domain (PF00782.18)	0.689496	1.05713	1	0.0181817	FALSE	TRUE	none
PTET.51.1.G0120309	PTET.51.1.G0120309	PTET.51.1.G0120309		NA	0.751419	1.05683	0.973314	0.00575689	FALSE	TRUE	none
PTET.51.1.G0110343	PTET.51.1.G0110343	PTET.51.1.G0110343		COMM domain (PF07258.12)	0.177835	1.05493	1	0.00167979	FALSE	TRUE	none
PTET.51.1.G1200003	PTET.51.1.G1200003	PTET.51.1.G1200003		Tubulin/FtsZ family, GTPase domain (PF00091.23)	0.246573	1.05449	1	0.0401179	FALSE	TRUE	Intermediate peak
PTET.51.1.G0870075	PTET.51.1.G0870075	PTET.51.1.G0870075		NA	0.311367	1.05407	1	0.0410472	FALSE	TRUE	none
PTET.51.1.G0950174	PTET.51.1.G0950174	PTET.51.1.G0950174		NA	-0.364214	1.05325	1	0.0316174	FALSE	TRUE	none
PTET.51.1.G1150065	PTET.51.1.G1150065	PTET.51.1.G1150065		NA	0.0901971	1.05272	1	0.0439184	FALSE	TRUE	none
PTET.51.1.G0320260	PTET.51.1.G0320260	PTET.51.1.G0320260		THO complex subunit 1 transcription elongation factor (PF11957.6)	0.126866	1.0524	1	0.00778286	FALSE	TRUE	none
PTET.51.1.G1140004	PTET.51.1.G1140004	PTET.51.1.G1140004		NA	-0.0233255	1.05183	1	0.00351793	FALSE	TRUE	Late induction
PTET.51.1.G0140177	PTET.51.1.G0140177	PTET.51.1.G0140177		Dynein heavy chain and region D6 of dynein motor (PF03028.13)	-0.124679	1.05155	1	0.00811276	FALSE	TRUE	none
PTET.51.1.G0650180	PTET.51.1.G0650180	PTET.51.1.G0650180		NA	0.338807	1.05039	1	0.048894	FALSE	TRUE	none
PTET.51.1.G1540061	PTET.51.1.G1540061	PTET.51.1.G1540061		NA	-0.406748	1.05002	1	0.00530062	FALSE	TRUE	none
PTET.51.1.G0880121	PTET.51.1.G0880121	PTET.51.1.G0880121		NA	0.442243	1.04917	1	0.000652599	FALSE	TRUE	none
PTET.51.1.G0490231	PTET.51.1.G0490231	PTET.51.1.G0490231		Histidine kinase-, DNA gyrase B-, and HSP90-like ATPase (PF02518.24)	0.0165978	1.04881	1	0.000563627	FALSE	TRUE	none
PTET.51.1.G1140118	PTET.51.1.G1140118	PTET.51.1.G1140118		SAC3/GANP family (PF03399.14)	0.0365371	1.0483	1	0.019386	FALSE	TRUE	none
PTET.51.1.G0240307	PTET.51.1.G0240307	PTET.51.1.G0240307		NA	-0.342103	1.04769	1	0.000257728	FALSE	TRUE	Late induction
PTET.51.1.G1350062	PTET.51.1.G1350062	PTET.51.1.G1350062		NA	-0.254497	1.04663	1	0.0121147	FALSE	TRUE	Late induction
PTET.51.1.G0130310	PTET.51.1.G0130310	PTET.51.1.G0130310		Cyclic nucleotide-binding domain (PF00027.27)	0.335143	1.04476	1	0.0281922	FALSE	TRUE	Late induction
PTET.51.1.G0120300	PTET.51.1.G0120300	PTET.51.1.G0120300		NA	0.429124	1.0444	1	8.67494e-05	FALSE	TRUE	none
PTET.51.1.G0120214	PTET.51.1.G0120214	PTET.51.1.G0120214		Emopamil binding protein (PF05241.10)	1.82193	1.04309	4.91787e-05	0.00435442	TRUE	TRUE	none
PTET.51.1.G0380225	PTET.51.1.G0380225	PTET.51.1.G0380225		Major Facilitator Superfamily (PF07690.14)	0.293512	1.04287	1	0.00855105	FALSE	TRUE	none
PTET.51.1.G0770190	PTET.51.1.G0770190	PTET.51.1.G0770190		NA	0.356299	1.04189	1	0.0138808	FALSE	TRUE	Late induction
PTET.51.1.G0500144	PTET.51.1.G0500144	PTET.51.1.G0500144	SETi2, PTETG5000007001	Rubisco LSMT substrate-binding (PF09273.9)	0.210653	1.04174	1	0.0026219	FALSE	TRUE	none
PTET.51.1.G0220291	PTET.51.1.G0220291	PTET.51.1.G0220291		Protein kinase domain (PF00069.23)	0.640883	1.04129	1	0.04947	FALSE	TRUE	Late induction
PTET.51.1.G0410229	PTET.51.1.G0410229	PTET.51.1.G0410229		NA	1.26126	1.03801	0.23392	0.0245516	FALSE	TRUE	Early repression
PTET.51.1.G0010015	PTET.51.1.G0010015	PTET.51.1.G0010015	PTMB.453c, PTETG100061001	NA	0.0548598	1.03723	1	0.00999357	FALSE	TRUE	none
PTET.51.1.G0130081	PTET.51.1.G0130081	PTET.51.1.G0130081		NA	0.330466	1.03705	1	0.016854	FALSE	TRUE	none
PTET.51.1.G1470177	PTET.51.1.G1470177	PTET.51.1.G1470177		NA	0.299648	1.0343	1	0.00320869	FALSE	TRUE	Early peak
PTET.51.1.G0050138	PTET.51.1.G0050138	PTET.51.1.G0050138		Protein kinase domain (PF00069.23)	0.221871	1.03396	1	0.000339812	FALSE	TRUE	Late induction
PTET.51.1.G0230138	PTET.51.1.G0230138	PTET.51.1.G0230138		NA	0.746798	1.03261	1	0.0170677	FALSE	TRUE	Late induction
PTET.51.1.G0180045	PTET.51.1.G0180045	PTET.51.1.G0180045		NA	0.738563	1.03122	1	0.0276538	FALSE	TRUE	none
PTET.51.1.G1110074	PTET.51.1.G1110074	PTET.51.1.G1110074		NA	0.48358	1.0295	1	7.32576e-05	FALSE	TRUE	none
PTET.51.1.G0580053	PTET.51.1.G0580053	PTET.51.1.G0580053		PHD-finger (PF00628.27)	0.0226158	1.02924	1	0.0108376	FALSE	TRUE	none
PTET.51.1.G1110111	PTET.51.1.G1110111	PTET.51.1.G1110111		NA	0.6683	1.02893	1	0.0108972	FALSE	TRUE	Early peak
PTET.51.1.G0100034	PTET.51.1.G0100034	PTET.51.1.G0100034		C2 domain of PTEN tumour-suppressor protein (PF10409.7)	-0.179955	1.02753	1	0.0193166	FALSE	TRUE	none
PTET.51.1.G0180096	PTET.51.1.G0180096	PTET.51.1.G0180096		NA	0.224514	1.02661	1	0.00183328	FALSE	TRUE	none
PTET.51.1.G0330098	PTET.51.1.G0330098	PTET.51.1.G0330098		MORN repeat (PF02493.18)	0.174781	1.02626	1	0.000183369	FALSE	TRUE	Early peak
PTET.51.1.G0240167	PTET.51.1.G0240167	PTET.51.1.G0240167		NA	0.0751265	1.02389	1	0.00782615	FALSE	TRUE	none
PTET.51.1.G0900183	PTET.51.1.G0900183	PTET.51.1.G0900183		Tetratricopeptide repeat (PF13424.4)	0.632186	1.02368	1	0.0161325	FALSE	TRUE	Late peak
PTET.51.1.G0930137	PTET.51.1.G0930137	PTET.51.1.G0930137		NA	-0.144492	1.02329	1	0.0226301	FALSE	TRUE	none
PTET.51.1.G0130365	PTET.51.1.G0130365	PTET.51.1.G0130365		Cyclic nucleotide-binding domain (PF00027.27)	0.491073	1.02197	1	0.0164275	FALSE	TRUE	Intermediate peak
PTET.51.1.G0430177	PTET.51.1.G0430177	PTET.51.1.G0430177		BT1 family (PF03092.14)	0.61393	1.02192	1	0.0396217	FALSE	TRUE	none
PTET.51.1.G1720046	PTET.51.1.G1720046	PTET.51.1.G1720046		Phosphomannose isomerase type I (PF01238.19)	0.0835312	1.02184	1	0.00859954	FALSE	TRUE	Early repression
PTET.51.1.G1640061	PTET.51.1.G1640061	PTET.51.1.G1640061		Calcium-activated BK potassium channel alpha subunit (PF03493.16)	0.0511555	1.02027	1	0.00524058	FALSE	TRUE	none
PTET.51.1.G0120215	PTET.51.1.G0120215	PTET.51.1.G0120215		Golgi CORVET complex core vacuolar protein 8 (PF12816.5)	0.67098	1.01989	0.571162	3.88805e-05	FALSE	TRUE	Late induction
PTET.51.1.G0360171	PTET.51.1.G0360171	PTET.51.1.G0360171	SET1	SET domain (PF00856.26)	-0.051015	1.01936	1	0.00675213	FALSE	TRUE	none
PTET.51.1.G0080141	PTET.51.1.G0080141	PTET.51.1.G0080141		CRAL/TRIO domain (PF00650.18)	0.115052	1.01849	1	4.90005e-05	FALSE	TRUE	none
PTET.51.1.G1120081	PTET.51.1.G1120081	PTET.51.1.G1120081		Ion transport protein (PF00520.29)	0.21355	1.01702	1	0.00530062	FALSE	TRUE	none
PTET.51.1.G1670012	PTET.51.1.G1670012	PTET.51.1.G1670012		Protein kinase domain (PF00069.23)	0.122527	1.0168	1	0.0381264	FALSE	TRUE	none
PTET.51.1.G0100306	PTET.51.1.G0100306	PTET.51.1.G0100306		Protein kinase domain (PF00069.23)	0.124202	1.01625	1	0.0129329	FALSE	TRUE	none
PTET.51.1.G0160007	PTET.51.1.G0160007	PTET.51.1.G0160007		Ring finger domain (PF13639.4)	0.505752	1.01402	1	0.00137838	FALSE	TRUE	none
PTET.51.1.G1650037	PTET.51.1.G1650037	PTET.51.1.G1650037		Peptidase family S49 (PF01343.16)	-0.204423	1.01321	1	0.00274847	FALSE	TRUE	Early repression
PTET.51.1.G0010291	PTET.51.1.G0010291	PTET.51.1.G0010291	PTMB.237c, PTETG100150001	Domain of unknown function (DUF4215) (PF13948.4)	0.104376	1.01154	1	0.0253503	FALSE	TRUE	none
PTET.51.1.G0170246	PTET.51.1.G0170246	PTET.51.1.G0170246		NA	0.0475935	1.01044	1	0.0235954	FALSE	TRUE	Intermediate peak
PTET.51.1.G0380245	PTET.51.1.G0380245	PTET.51.1.G0380245		NA	0.163978	1.00964	1	0.0305163	FALSE	TRUE	none
PTET.51.1.G0160281	PTET.51.1.G0160281	PTET.51.1.G0160281	PTETG1600021001	DHHC palmitoyltransferase (PF01529.18)	0.277123	1.00946	1	0.000615995	FALSE	TRUE	Late induction
PTET.51.1.G1090095	PTET.51.1.G1090095	PTET.51.1.G1090095		NA	0.190371	1.00932	1	0.0317691	FALSE	TRUE	Late peak
PTET.51.1.G1850021	PTET.51.1.G1850021	PTET.51.1.G1850021		Ion transport protein (PF00520.29)	0.356603	1.00774	1	0.0467686	FALSE	TRUE	Late induction
PTET.51.1.G0050045	PTET.51.1.G0050045	PTET.51.1.G0050045		NA	0.310008	1.00506	1	0.036888	FALSE	TRUE	Late induction
PTET.51.1.G1130094	PTET.51.1.G1130094	PTET.51.1.G1130094		NA	0.0926705	1.00437	1	0.00224854	FALSE	TRUE	none
PTET.51.1.G1780041	PTET.51.1.G1780041	PTET.51.1.G1780041		NA	-0.112962	1.00393	1	0.036536	FALSE	TRUE	Late induction
PTET.51.1.G1450021	PTET.51.1.G1450021	PTET.51.1.G1450021		Cyclic nucleotide-binding domain (PF00027.27)	0.293463	1.00377	1	0.00292319	FALSE	TRUE	Late induction
PTET.51.1.G0070124	PTET.51.1.G0070124	PTET.51.1.G0070124		NA	0.113559	1.00265	1	0.0274273	FALSE	TRUE	none
PTET.51.1.G0330354	PTET.51.1.G0330354	PTET.51.1.G0330354		Phosphatidylinositol-4-phosphate 5-Kinase (PF01504.16)	0.0366314	1.00105	1	0.0119194	FALSE	TRUE	none

## Sheet: Down-regulated
ParameciumDB link	ID	NAME	SYNONYMS	Pfam domain	LogFC_EARLY	LogFC_LATE	PvalueEARLY	PvalueLATE	SignifEARLY	SignifLATE	Autogamy Expression Profile
PTET.51.1.G1110160	PTET.51.1.G1110160	PTET.51.1.G1110160		NA	-3.57112	-3.85169	0.000179058	1.42342e-08	TRUE	TRUE	Late induction
PTET.51.1.G1340064	PTET.51.1.G1340064	PTET.51.1.G1340064		NA	-3.02538	-3.83557	2.47603e-08	3.41149e-19	TRUE	TRUE	Late repression
PTET.51.1.G0240065	PTET.51.1.G0240065	PTET.51.1.G0240065		NA	-1.77322	-3.57492	0.543737	1.57203e-07	FALSE	TRUE	Late induction
PTET.51.1.G1300031	PTET.51.1.G1300031	PTET.51.1.G1300031		NA	-1.67417	-3.37469	0.756413	1.18068e-06	FALSE	TRUE	Early repression
PTET.51.1.G0010329	PTET.51.1.G0010329	PTET.51.1.G0010329	PTMB.205, PTETG100130001	NA	-2.43134	-3.26996	0.0599711	1.07669e-06	FALSE	TRUE	Late induction
PTET.51.1.G0090011	PTET.51.1.G0090011	PTET.51.1.G0090011		Papain family cysteine protease (PF00112.21)	-2.44731	-3.10866	0.00144386	6.1243e-10	TRUE	TRUE	Late repression
PTET.51.1.G0060034	PTET.51.1.G0060034	PTET.51.1.G0060034	PTIWI06	Piwi domain (PF02171.15)	-0.769822	-3.1031	1	0.00112412	FALSE	TRUE	Late induction
PTET.51.1.G0660211	PTET.51.1.G0660211	PTET.51.1.G0660211		NA	1.20179	-3.06255	1	3.31565e-05	FALSE	TRUE	Late induction
PTET.51.1.G0220041	PTET.51.1.G0220041	PTET.51.1.G0220041		Zinc finger C-x8-C-x5-C-x3-H type (and similar) (PF00642.22)	0.126602	-3.05976	NA	0.0019395	FALSE	TRUE	Late induction
PTET.51.1.G2630002	PTET.51.1.G2630002	PTET.51.1.G2630002		NA	-0.768896	-3.0585	1	0.00232463	FALSE	TRUE	Late induction
PTET.51.1.G0110183	PTET.51.1.G0110183	PTET.51.1.G0110183		NA	-1.59601	-3.01634	0.968058	0.000132294	FALSE	TRUE	none
PTET.51.1.G0860046	PTET.51.1.G0860046	PTET.51.1.G0860046		NA	-0.167705	-2.98921	1	0.000118931	FALSE	TRUE	Late induction
PTET.51.1.G1770049	PTET.51.1.G1770049	PTET.51.1.G1770049		NA	-3.56993	-2.95353	9.88993e-08	6.82581e-08	TRUE	TRUE	Late repression
PTET.51.1.G0900219	PTET.51.1.G0900219	PTET.51.1.G0900219		NA	-1.11406	-2.94861	1	1.41917e-06	FALSE	TRUE	Late induction
PTET.51.1.G0020167	PTET.51.1.G0020167	PTET.51.1.G0020167		NA	-0.345251	-2.92219	1	0.00307483	FALSE	TRUE	Late repression
PTET.51.1.G0890050	PTET.51.1.G0890050	PTET.51.1.G0890050		NA	-0.874755	-2.91581	NA	0.00321626	FALSE	TRUE	none
PTET.51.1.G1490102	PTET.51.1.G1490102	PTET.51.1.G1490102		ABC-2 type transporter (PF01061.22)	-1.72746	-2.89759	0.0316474	6.01878e-12	TRUE	TRUE	none
PTET.51.1.G0940089	PTET.51.1.G0940089	PTET.51.1.G0940089		NA	-0.0855634	-2.85918	1	0.00272227	FALSE	TRUE	Early repression
PTET.51.1.G0540204	PTET.51.1.G0540204	PTET.51.1.G0540204		NA	-0.286381	-2.83532	1	1.04011e-08	FALSE	TRUE	none
PTET.51.1.G1090030	PTET.51.1.G1090030	PTET.51.1.G1090030		NA	-2.39157	-2.81577	0.00628245	1.91525e-06	TRUE	TRUE	none
PTET.51.1.G0640014	PTET.51.1.G0640014	PTET.51.1.G0640014		NA	-0.892001	-2.81093	1	0.000621382	FALSE	TRUE	Late repression
PTET.51.1.G1130106	PTET.51.1.G1130106	PTET.51.1.G1130106		Paramecium surface antigen domain (PF01508.14)	-2.97019	-2.76367	0.000467871	7.03875e-06	TRUE	TRUE	Late induction
PTET.51.1.G1260020	PTET.51.1.G1260020	PTET.51.1.G1260020		NA	-0.950432	-2.75708	1	0.00252579	FALSE	TRUE	none
PTET.51.1.G1440062	PTET.51.1.G1440062	PTET.51.1.G1440062		Core histone H2A/H2B/H3/H4 (PF00125.22)	-1.00565	-2.72357	1	3.62813e-05	FALSE	TRUE	Early repression
PTET.51.1.G0660175	PTET.51.1.G0660175	PTET.51.1.G0660175		NA	-1.52733	-2.71468	0.0418234	1.1519e-12	TRUE	TRUE	Late repression
PTET.51.1.G0660109	PTET.51.1.G0660109	PTET.51.1.G0660109		Protein kinase domain (PF00069.23)	-1.46343	-2.69497	0.0209375	4.46233e-15	TRUE	TRUE	Late repression
PTET.51.1.G0720114	PTET.51.1.G0720114	PTET.51.1.G0720114		BolA-like protein (PF01722.16)	-0.335974	-2.67911	1	2.44224e-07	FALSE	TRUE	Early repression
PTET.51.1.G0670011	PTET.51.1.G0670011	PTET.51.1.G0670011		NA	-0.347208	-2.67561	1	0.00646054	FALSE	TRUE	Late repression
PTET.51.1.G1210112	PTET.51.1.G1210112	PTET.51.1.G1210112		Cation efflux family (PF01545.19)	-2.67567	-2.66952	0.000192222	1.78616e-07	TRUE	TRUE	Early repression
PTET.51.1.G0110230	PTET.51.1.G0110230	PTET.51.1.G0110230		NA	-1.37697	-2.66937	0.906403	9.89874e-05	FALSE	TRUE	Late repression
PTET.51.1.G1590019	PTET.51.1.G1590019	PTET.51.1.G1590019		NA	-1.74602	-2.6666	0.771367	0.00053693	FALSE	TRUE	Late induction
PTET.51.1.G1360120	PTET.51.1.G1360120	PTET.51.1.G1360120		Vault protein inter-alpha-trypsin domain (PF08487.8)	-2.23233	-2.66131	1.40385e-10	9.48296e-23	TRUE	TRUE	Late repression
PTET.51.1.G1790053	PTET.51.1.G1790053	PTET.51.1.G1790053		NA	-1.1112	-2.62507	1	0.0015515	FALSE	TRUE	Late induction
PTET.51.1.G1260043	PTET.51.1.G1260043	PTET.51.1.G1260043		NA	-0.0843989	-2.62426	NA	0.00999357	FALSE	TRUE	Early repression
PTET.51.1.G1180014	PTET.51.1.G1180014	PTET.51.1.G1180014		NA	-2.73052	-2.62398	4.7329e-05	6.92049e-07	TRUE	TRUE	Early repression
PTET.51.1.G0380200	PTET.51.1.G0380200	PTET.51.1.G0380200		NA	-0.324493	-2.60322	1	0.00480611	FALSE	TRUE	Late repression
PTET.51.1.G0040155	PTET.51.1.G0040155	PTET.51.1.G0040155		NA	-0.751102	-2.59743	1	0.0150019	FALSE	TRUE	Late repression
PTET.51.1.G0120095	PTET.51.1.G0120095	PTET.51.1.G0120095		NA	0.0898144	-2.59587	1	0.0104856	FALSE	TRUE	Late repression
PTET.51.1.G1540008	PTET.51.1.G1540008	PTET.51.1.G1540008		NA	-1.31718	-2.58844	0.574005	7.40208e-08	FALSE	TRUE	none
PTET.51.1.G0080272	PTET.51.1.G0080272	PTET.51.1.G0080272	PTETG800053001	NA	-2.14585	-2.5743	0.24917	0.000621382	FALSE	TRUE	Late induction
PTET.51.1.G1540009	PTET.51.1.G1540009	PTET.51.1.G1540009		NA	-2.30623	-2.57262	0.000293329	5.95856e-09	TRUE	TRUE	Late repression
PTET.51.1.G1200022	PTET.51.1.G1200022	PTET.51.1.G1200022		NA	-0.708831	-2.56283	1	0.0144333	FALSE	TRUE	Late repression
PTET.51.1.G1550136	PTET.51.1.G1550136	PTET.51.1.G1550136		NA	-1.50787	-2.56108	1	0.000739801	FALSE	TRUE	Late induction
PTET.51.1.G0670016	PTET.51.1.G0670016	PTET.51.1.G0670016		NA	-0.584639	-2.55732	1	0.00612132	FALSE	TRUE	Late repression
PTET.51.1.G1340076	PTET.51.1.G1340076	PTET.51.1.G1340076		NA	0.0332595	-2.55203	1	0.0129924	FALSE	TRUE	Late repression
PTET.51.1.G0480049	PTET.51.1.G0480049	PTET.51.1.G0480049		NA	-0.398807	-2.53853	1	0.00330966	FALSE	TRUE	Late repression
PTET.51.1.G1040159	PTET.51.1.G1040159	PTET.51.1.G1040159		NA	-1.65404	-2.53194	1	0.00724328	FALSE	TRUE	Late induction
PTET.51.1.G0740219	PTET.51.1.G0740219	PTET.51.1.G0740219		NA	-0.589672	-2.5261	1	0.00118255	FALSE	TRUE	Early repression
PTET.51.1.G1510108	PTET.51.1.G1510108	PTET.51.1.G1510108		NA	-0.296433	-2.51621	1	0.00994978	FALSE	TRUE	Late repression
PTET.51.1.G1490122	PTET.51.1.G1490122	PTET.51.1.G1490122		NA	-1.04794	-2.50301	1	6.27588e-07	FALSE	TRUE	Late peak
PTET.51.1.G1090029	PTET.51.1.G1090029	PTET.51.1.G1090029		NA	-0.415417	-2.49889	1	0.0137083	FALSE	TRUE	Late repression
PTET.51.1.G0140280	PTET.51.1.G0140280	PTET.51.1.G0140280		NA	-0.306289	-2.49431	1	0.0121294	FALSE	TRUE	none
PTET.51.1.G0360286	PTET.51.1.G0360286	PTET.51.1.G0360286		NA	-0.600837	-2.45778	1	0.0149254	FALSE	TRUE	Late repression
PTET.51.1.G0150113	PTET.51.1.G0150113	PTET.51.1.G0150113		NA	-0.285939	-2.43554	1	0.0122571	FALSE	TRUE	Late repression
PTET.51.1.G1020021	PTET.51.1.G1020021	PTET.51.1.G1020021		Core histone H2A/H2B/H3/H4 (PF00125.22)	-0.510818	-2.43223	1	0.000353732	FALSE	TRUE	Early repression
PTET.51.1.G1200144	PTET.51.1.G1200144	PTET.51.1.G1200144		Protein tyrosine kinase (PF07714.15)	-0.650294	-2.4315	1	0.0155543	FALSE	TRUE	Late repression
PTET.51.1.G1370057	PTET.51.1.G1370057	PTET.51.1.G1370057		NA	-0.349828	-2.42822	1	0.00356992	FALSE	TRUE	Late repression
PTET.51.1.G0580243	PTET.51.1.G0580243	PTET.51.1.G0580243		Protein of unknown function (DUF1279) (PF06916.11)	0.930048	-2.42482	NA	0.0125536	FALSE	TRUE	Early repression
PTET.51.1.G3610003	PTET.51.1.G3610003	PTET.51.1.G3610003		NA	-0.401991	-2.42303	NA	0.00262846	FALSE	TRUE	none
PTET.51.1.G0050387	PTET.51.1.G0050387	PTET.51.1.G0050387		Ribonucleotide reductase, barrel domain (PF02867.13)	-0.395595	-2.42169	1	0.000247034	FALSE	TRUE	none
PTET.51.1.G1410020	PTET.51.1.G1410020	PTET.51.1.G1410020		NA	-0.910238	-2.42154	1	0.00215641	FALSE	TRUE	none
PTET.51.1.G1290025	PTET.51.1.G1290025	PTET.51.1.G1290025		NA	-0.324211	-2.42107	1	0.00887829	FALSE	TRUE	Late repression
PTET.51.1.G0060064	PTET.51.1.G0060064	PTET.51.1.G0060064		NA	-1.18614	-2.41889	0.661604	3.34045e-07	FALSE	TRUE	Late peak
PTET.51.1.G0690038	PTET.51.1.G0690038	PTET.51.1.G0690038		NA	-0.0951255	-2.41726	1	9.06111e-05	FALSE	TRUE	Late induction
PTET.51.1.G0100027	PTET.51.1.G0100027	PTET.51.1.G0100027		START domain (PF01852.17)	-0.495731	-2.41694	1	3.6834e-05	FALSE	TRUE	Early repression
PTET.51.1.G0530069	PTET.51.1.G0530069	PTET.51.1.G0530069	PTETG5300017001	Phosphoribosyl transferase domain (PF00156.25)	-1.40528	-2.41655	0.0257598	1.24434e-12	TRUE	TRUE	none
PTET.51.1.G0620129	PTET.51.1.G0620129	PTET.51.1.G0620129		NA	-1.16293	-2.39861	1	4.66986e-05	FALSE	TRUE	Late repression
PTET.51.1.G0470140	PTET.51.1.G0470140	PTET.51.1.G0470140		NA	-0.312291	-2.39437	1	3.63462e-07	FALSE	TRUE	Late peak
PTET.51.1.G1250141	PTET.51.1.G1250141	PTET.51.1.G1250141		NA	-0.449648	-2.39264	1	0.0296433	FALSE	TRUE	Late repression
PTET.51.1.G0080273	PTET.51.1.G0080273	PTET.51.1.G0080273		NA	-1.20089	-2.3925	1	0.0295006	FALSE	TRUE	Late induction
PTET.51.1.G4980001	PTET.51.1.G4980001	PTET.51.1.G4980001		NA	1.35625	-2.39192	1	0.000875046	FALSE	TRUE	Late induction
PTET.51.1.G0400110	PTET.51.1.G0400110	PTET.51.1.G0400110		NA	0.792491	-2.38743	1	0.00468577	FALSE	TRUE	Early repression
PTET.51.1.G1630081	PTET.51.1.G1630081	PTET.51.1.G1630081	PTETG16300004001	NA	-0.765661	-2.38324	1	0.00347569	FALSE	TRUE	Late repression
PTET.51.1.G1170017	PTET.51.1.G1170017	PTET.51.1.G1170017		Protein kinase domain (PF00069.23)	-0.366857	-2.37312	1	0.00545008	FALSE	TRUE	Late repression
PTET.51.1.G1160121	PTET.51.1.G1160121	PTET.51.1.G1160121		NA	-0.128212	-2.37275	1	1.08954e-06	FALSE	TRUE	Late peak
PTET.51.1.G0080015	PTET.51.1.G0080015	PTET.51.1.G0080015		NA	-1.60074	-2.37239	0.00144386	8.22061e-14	TRUE	TRUE	Late repression
PTET.51.1.G0760177	PTET.51.1.G0760177	PTET.51.1.G0760177		NA	-0.382785	-2.37131	1	0.0152494	FALSE	TRUE	Early repression
PTET.51.1.G0930175	PTET.51.1.G0930175	PTET.51.1.G0930175		NA	-0.536555	-2.36812	1	0.0254824	FALSE	TRUE	Late repression
PTET.51.1.G0340184	PTET.51.1.G0340184	PTET.51.1.G0340184		von Willebrand factor type A domain (PF13519.4)	-1.0448	-2.35988	0.489345	1.09786e-11	FALSE	TRUE	none
PTET.51.1.G1240036	PTET.51.1.G1240036	PTET.51.1.G1240036		Core histone H2A/H2B/H3/H4 (PF00125.22)	-1.09553	-2.35317	0.975404	7.76234e-07	FALSE	TRUE	Early repression
PTET.51.1.G0010517	PTET.51.1.G0010517	PTET.51.1.G0010517	PTMB.52c, PTETG100131001	IBR domain, a half RING-finger domain (PF01485.19)	-1.64412	-2.34176	0.23392	2.83997e-05	FALSE	TRUE	Late repression
PTET.51.1.G0430277	PTET.51.1.G0430277	PTET.51.1.G0430277		NA	-0.651517	-2.33816	1	0.00863554	FALSE	TRUE	Late repression
PTET.51.1.G1010118	PTET.51.1.G1010118	PTET.51.1.G1010118		NA	-0.124648	-2.33694	1	0.0281707	FALSE	TRUE	Late repression
PTET.51.1.G0310131	PTET.51.1.G0310131	PTET.51.1.G0310131		NA	-0.114936	-2.33621	1	0.000550741	FALSE	TRUE	none
PTET.51.1.G0010150	PTET.51.1.G0010150	PTET.51.1.G0010150	PTMB.353, PTETG100029001	MORN repeat (PF02493.18)	-0.0471287	-2.33464	1	0.00556533	FALSE	TRUE	Late repression
PTET.51.1.G0590187	PTET.51.1.G0590187	PTET.51.1.G0590187	PTETG5900052001	WD domain, G-beta repeat (PF00400.30)	-0.548688	-2.33157	1	0.0146513	FALSE	TRUE	Late repression
PTET.51.1.G0020281	PTET.51.1.G0020281	PTET.51.1.G0020281		NA	-0.446496	-2.32495	1	0.0228656	FALSE	TRUE	Early peak
PTET.51.1.G0670038	PTET.51.1.G0670038	PTET.51.1.G0670038		NA	-0.667468	-2.32118	1	5.43506e-12	FALSE	TRUE	Late peak
PTET.51.1.G0110097	PTET.51.1.G0110097	PTET.51.1.G0110097		NA	-0.453095	-2.31436	1	0.0258567	FALSE	TRUE	Late repression
PTET.51.1.G0600043	PTET.51.1.G0600043	EPI35		Protein of unknown function (DUF2816) (PF10992.6)	-0.870236	-2.30022	1	0.00822136	FALSE	TRUE	Late repression
PTET.51.1.G1660105	PTET.51.1.G1660105	PTET.51.1.G1660105		NA	-1.81942	-2.29588	0.669638	0.0041596	FALSE	TRUE	Late induction
PTET.51.1.G1060158	PTET.51.1.G1060158	PTET.51.1.G1060158		NA	-1.54498	-2.28847	0.489345	5.57473e-05	FALSE	TRUE	Late induction
PTET.51.1.G0360075	PTET.51.1.G0360075	PTET.51.1.G0360075		NA	-0.567449	-2.28043	1	0.0137119	FALSE	TRUE	Late induction
PTET.51.1.G1460102	PTET.51.1.G1460102	PTET.51.1.G1460102		Dual specificity phosphatase, catalytic domain (PF00782.18)	-0.504677	-2.26809	1	0.0307067	FALSE	TRUE	Late repression
PTET.51.1.G0880061	PTET.51.1.G0880061	PTET.51.1.G0880061		Core histone H2A/H2B/H3/H4 (PF00125.22)	-0.292248	-2.26201	1	1.13097e-06	FALSE	TRUE	Early repression
PTET.51.1.G0140204	PTET.51.1.G0140204	PTET.51.1.G0140204		von Willebrand factor type A domain (PF13768.4)	-1.32932	-2.25938	0.573388	5.91339e-06	FALSE	TRUE	none
PTET.51.1.G1640096	PTET.51.1.G1640096	PTET.51.1.G1640096		NA	-0.207601	-2.25854	1	0.0114515	FALSE	TRUE	Late repression
PTET.51.1.G0010236	PTET.51.1.G0010236	PTET.51.1.G0010236	PTMB.279	NA	0.397944	-2.25656	1	5.14248e-05	FALSE	TRUE	Early repression
PTET.51.1.G1110159	PTET.51.1.G1110159	PTET.51.1.G1110159		TLD (PF07534.14)	-1.46574	-2.25387	0.0370584	4.66277e-10	TRUE	TRUE	none
PTET.51.1.G1540014	PTET.51.1.G1540014	PTET.51.1.G1540014	PTETG15400012001	Dual specificity phosphatase, catalytic domain (PF00782.18)	-0.274409	-2.25337	1	0.0132445	FALSE	TRUE	Late repression
PTET.51.1.G1580105	PTET.51.1.G1580105	PTET.51.1.G1580105		NA	-0.441797	-2.25321	1	0.0313992	FALSE	TRUE	Late repression
PTET.51.1.G0230197	PTET.51.1.G0230197	PTET.51.1.G0230197		NA	-0.338641	-2.24713	1	0.0149254	FALSE	TRUE	Late repression
PTET.51.1.G0690074	PTET.51.1.G0690074	PTET.51.1.G0690074		NA	-0.344639	-2.24277	1	0.00843321	FALSE	TRUE	Late repression
PTET.51.1.G0140053	PTET.51.1.G0140053	PTET.51.1.G0140053		NA	-0.0626513	-2.24246	NA	0.0261358	FALSE	TRUE	none
PTET.51.1.G4090001	PTET.51.1.G4090001	PTET.51.1.G4090001		NA	-2.02711	-2.23712	0.157294	0.000982137	FALSE	TRUE	Late repression
PTET.51.1.G0840165	PTET.51.1.G0840165	PTET.51.1.G0840165		NA	-1.01477	-2.23697	NA	0.0211795	FALSE	TRUE	Early repression
PTET.51.1.G1270139	PTET.51.1.G1270139	PTET.51.1.G1270139		NA	-1.82726	-2.2362	0.09272	3.3441e-05	FALSE	TRUE	Early peak
PTET.51.1.G1770002	PTET.51.1.G1770002	PTET.51.1.G1770002		NA	-0.617511	-2.23415	1	0.0128613	FALSE	TRUE	Late repression
PTET.51.1.G0210242	PTET.51.1.G0210242	PTET.51.1.G0210242		PADR1 (NUC008) domain (PF08063.10)	-0.25955	-2.23369	1	0.00419001	FALSE	TRUE	Early repression
PTET.51.1.G1290147	PTET.51.1.G1290147	PTET.51.1.G1290147		NA	-0.215585	-2.23325	1	0.00026373	FALSE	TRUE	Early repression
PTET.51.1.G1260139	PTET.51.1.G1260139	PTET.51.1.G1260139		NA	-1.92488	-2.23144	0.00271495	5.62894e-07	TRUE	TRUE	Late induction
PTET.51.1.G0030305	PTET.51.1.G0030305	PTET.51.1.G0030305	histone_H4	NA	-0.6941	-2.23032	1	3.18578e-05	FALSE	TRUE	Early repression
PTET.51.1.G1700050	PTET.51.1.G1700050	PTET.51.1.G1700050		NA	-0.644215	-2.22465	1	0.0379331	FALSE	TRUE	Late induction
PTET.51.1.G1660084	PTET.51.1.G1660084	PTET.51.1.G1660084		Kinesin motor domain (PF00225.21)	-1.37925	-2.22242	0.805192	0.000188348	FALSE	TRUE	none
PTET.51.1.G0070079	PTET.51.1.G0070079	PTET.51.1.G0070079		NA	-0.713506	-2.22007	1	0.0046143	FALSE	TRUE	Late repression
PTET.51.1.G1210040	PTET.51.1.G1210040	PTET.51.1.G1210040		NA	-0.492363	-2.21668	1	0.0432447	FALSE	TRUE	Late repression
PTET.51.1.G0290078	PTET.51.1.G0290078	PTET.51.1.G0290078		Tesmin/TSO1-like CXC domain, cysteine-rich domain (PF03638.13)	-0.248359	-2.21081	NA	0.0138062	FALSE	TRUE	none
PTET.51.1.G0650056	PTET.51.1.G0650056	PTET.51.1.G0650056	PTETG6500015001	WD domain, G-beta repeat (PF00400.30)	-0.266322	-2.20901	1	0.0123244	FALSE	TRUE	Late repression
PTET.51.1.G1600098	PTET.51.1.G1600098	PTET.51.1.G1600098	PTETG16000005001	NA	-0.210408	-2.20085	1	0.000653806	FALSE	TRUE	none
PTET.51.1.G1090148	PTET.51.1.G1090148	PTET.51.1.G1090148		Protein kinase domain (PF00069.23)	-0.503046	-2.19428	1	0.0336506	FALSE	TRUE	Late repression
PTET.51.1.G0030486	PTET.51.1.G0030486	PTET.51.1.G0030486		NA	-0.400784	-2.19208	1	0.0358991	FALSE	TRUE	Late repression
PTET.51.1.G1320005	PTET.51.1.G1320005	PTET.51.1.G1320005		NA	-0.481348	-2.18214	1	0.000544886	FALSE	TRUE	Late induction
PTET.51.1.G0260271	PTET.51.1.G0260271	PTET.51.1.G0260271		NA	-0.990408	-2.17754	1	0.0308159	FALSE	TRUE	Late induction
PTET.51.1.G0540115	PTET.51.1.G0540115	PTET.51.1.G0540115		NA	-1.20013	-2.17403	1	8.52512e-05	FALSE	TRUE	Early repression
PTET.51.1.G0530037	PTET.51.1.G0530037	PTET.51.1.G0530037		NA	-1.29774	-2.16028	0.93498	0.000446853	FALSE	TRUE	Intermediate peak
PTET.51.1.G0120329	PTET.51.1.G0120329	PTET.51.1.G0120329		NA	-0.328301	-2.15896	1	0.01286	FALSE	TRUE	Late repression
PTET.51.1.G0340042	PTET.51.1.G0340042	PTET.51.1.G0340042		NA	-0.641867	-2.15887	1	0.030476	FALSE	TRUE	Late repression
PTET.51.1.G0930066	PTET.51.1.G0930066	PTET.51.1.G0930066		NA	-1.40446	-2.15875	0.683384	0.00017193	FALSE	TRUE	none
PTET.51.1.G0040393	PTET.51.1.G0040393	PTET.51.1.G0040393		Protein kinase domain (PF00069.23)	-0.994061	-2.15782	0.715313	6.94763e-09	FALSE	TRUE	Late repression
PTET.51.1.G0650112	PTET.51.1.G0650112	PTET.51.1.G0650112		Ribonucleotide reductase, small chain (PF00268.19)	-0.285338	-2.15581	1	0.00128529	FALSE	TRUE	Early peak
PTET.51.1.G0290036	PTET.51.1.G0290036	PTET.51.1.G0290036		NA	-0.90554	-2.15397	1	0.036536	FALSE	TRUE	Late repression
PTET.51.1.G1450087	PTET.51.1.G1450087	PTET.51.1.G1450087		NA	-0.429641	-2.14782	1	0.01399	FALSE	TRUE	Late repression
PTET.51.1.G0950065	PTET.51.1.G0950065	PTET.51.1.G0950065		NA	-0.40867	-2.14576	1	1.54729e-05	FALSE	TRUE	Late repression
PTET.51.1.G1370091	PTET.51.1.G1370091	PTET.51.1.G1370091		NA	-0.0818835	-2.14437	NA	0.0485719	FALSE	TRUE	Late induction
PTET.51.1.G0400034	PTET.51.1.G0400034	PTET.51.1.G0400034		NA	0.26318	-2.14164	1	0.0149256	FALSE	TRUE	Early peak
PTET.51.1.G0140309	PTET.51.1.G0140309	PTET.51.1.G0140309	PTETG1400007001	NA	-0.236348	-2.13947	NA	0.04798	FALSE	TRUE	none
PTET.51.1.G1320008	PTET.51.1.G1320008	PTET.51.1.G1320008		WD domain, G-beta repeat (PF00400.30)	-1.35773	-2.13025	1	0.0255671	FALSE	TRUE	none
PTET.51.1.G1440084	PTET.51.1.G1440084	PTET.51.1.G1440084		NA	-1.14653	-2.12714	NA	0.0271372	FALSE	TRUE	none
PTET.51.1.G1360027	PTET.51.1.G1360027	PTET.51.1.G1360027		Ubiquitin-2 like Rad60 SUMO-like (PF11976.6)	-0.691062	-2.1269	1	1.05054e-07	FALSE	TRUE	Late repression
PTET.51.1.G1660035	PTET.51.1.G1660035	PTET.51.1.G1660035		NA	-0.708483	-2.12572	1	0.000382683	FALSE	TRUE	none
PTET.51.1.G1440044	PTET.51.1.G1440044	PTET.51.1.G1440044	PTETG14400007001	NA	-0.530368	-2.12344	1	0.0488408	FALSE	TRUE	Late repression
PTET.51.1.G0840068	PTET.51.1.G0840068	PTET.51.1.G0840068		NA	-0.363521	-2.12239	1	0.000522446	FALSE	TRUE	Early repression
PTET.51.1.G0290167	PTET.51.1.G0290167	PTET.51.1.G0290167		NA	-0.204922	-2.12122	1	2.30216e-12	FALSE	TRUE	Intermediate peak
PTET.51.1.G0890030	PTET.51.1.G0890030	PTET.51.1.G0890030		NA	-0.562672	-2.10948	1	0.0256715	FALSE	TRUE	Late repression
PTET.51.1.G0690032	PTET.51.1.G0690032	PTET.51.1.G0690032		NA	0.0192544	-2.10908	1	0.0281922	FALSE	TRUE	Late repression
PTET.51.1.G1210153	PTET.51.1.G1210153	PTET.51.1.G1210153		NA	-0.467909	-2.10657	1	0.0143959	FALSE	TRUE	Late repression
PTET.51.1.G1490011	PTET.51.1.G1490011	PTET.51.1.G1490011		NA	-0.503108	-2.10396	1	0.000860474	FALSE	TRUE	Late repression
PTET.51.1.G0440097	PTET.51.1.G0440097	PTET.51.1.G0440097		NA	-0.510992	-2.10272	1	0.0164027	FALSE	TRUE	Late repression
PTET.51.1.G0530269	PTET.51.1.G0530269	PTET.51.1.G0530269		Pirin (PF02678.14)	-1.52014	-2.10075	0.11819	1.57863e-06	FALSE	TRUE	Intermediate peak
PTET.51.1.G1380090	PTET.51.1.G1380090	PTET.51.1.G1380090		NA	-0.215699	-2.09878	1	0.0439086	FALSE	TRUE	Late repression
PTET.51.1.G0250194	PTET.51.1.G0250194	PTET.51.1.G0250194		NA	-1.8206	-2.09853	NA	0.0455613	FALSE	TRUE	none
PTET.51.1.G0070350	PTET.51.1.G0070350	PTET.51.1.G0070350		Ammonium Transporter Family (PF00909.19)	-0.660215	-2.09476	1	0.00620701	FALSE	TRUE	Late repression
PTET.51.1.G0330037	PTET.51.1.G0330037	PTET.51.1.G0330037		NA	-0.363229	-2.09378	1	0.0444933	FALSE	TRUE	Late repression
PTET.51.1.G1410030	PTET.51.1.G1410030	PTET.51.1.G1410030		NA	-0.300326	-2.09297	1	0.0330747	FALSE	TRUE	Late repression
PTET.51.1.G0620068	PTET.51.1.G0620068	PTET.51.1.G0620068		NA	-1.92984	-2.08844	0.0605752	0.000245258	FALSE	TRUE	none
PTET.51.1.G0650187	PTET.51.1.G0650187	PTET.51.1.G0650187		Ring finger domain (PF13639.4)	-0.0804363	-2.08508	1	0.0224258	FALSE	TRUE	Late repression
PTET.51.1.G0110335	PTET.51.1.G0110335	PTET.51.1.G0110335		Ammonium Transporter Family (PF00909.19)	-0.497843	-2.07564	1	0.00947352	FALSE	TRUE	Late repression
PTET.51.1.G0600196	PTET.51.1.G0600196	PTET.51.1.G0600196		NA	-0.158984	-2.07031	1	0.00123517	FALSE	TRUE	none
PTET.51.1.G0030292	PTET.51.1.G0030292	PTET.51.1.G0030292		NA	-0.373017	-2.06723	1	0.00420272	FALSE	TRUE	Late repression
PTET.51.1.G0410282	PTET.51.1.G0410282	PTET.51.1.G0410282		NA	-0.260453	-2.06473	1	0.047731	FALSE	TRUE	Late repression
PTET.51.1.G1500107	PTET.51.1.G1500107	PTET.51.1.G1500107	PTETG15000003001	NA	-0.405453	-2.06224	1	0.0466749	FALSE	TRUE	Late repression
PTET.51.1.G0760107	PTET.51.1.G0760107	PTET.51.1.G0760107		Kinesin motor domain (PF00225.21)	-0.452067	-2.06197	1	0.0238119	FALSE	TRUE	Late repression
PTET.51.1.G1390012	PTET.51.1.G1390012	PTET.51.1.G1390012		NA	-1.34029	-2.06161	0.271878	5.21232e-06	FALSE	TRUE	none
PTET.51.1.G0820102	PTET.51.1.G0820102	PTET.51.1.G0820102		EF hand (PF00036.30)	-1.45041	-2.06128	0.877965	0.00528546	FALSE	TRUE	none
PTET.51.1.G0170257	PTET.51.1.G0170257	PTET.51.1.G0170257		Protein of unknown function (DUF541) (PF04402.12)	-0.471264	-2.05788	1	0.0280907	FALSE	TRUE	Late repression
PTET.51.1.G1110158	PTET.51.1.G1110158	PTET.51.1.G1110158		TLD (PF07534.14)	-1.4627	-2.05765	0.206578	1.02119e-05	FALSE	TRUE	none
PTET.51.1.G1530121	PTET.51.1.G1530121	PTET.51.1.G1530121		NA	-2.70253	-2.04871	3.34024e-06	1.36124e-05	TRUE	TRUE	Early repression
PTET.51.1.G0930003	PTET.51.1.G0930003	PTET.51.1.G0930003		NA	-0.24083	-2.04826	1	0.0383372	FALSE	TRUE	Late induction
PTET.51.1.G1520087	PTET.51.1.G1520087	PTET.51.1.G1520087		NA	-0.586625	-2.04777	1	0.0177718	FALSE	TRUE	Late repression
PTET.51.1.G1520005	PTET.51.1.G1520005	PTET.51.1.G1520005		NA	0.554185	-2.04604	NA	0.020706	FALSE	TRUE	none
PTET.51.1.G0040394	PTET.51.1.G0040394	PTET.51.1.G0040394		NA	-0.898048	-2.04097	1	5.524e-06	FALSE	TRUE	Late repression
PTET.51.1.G0030434	PTET.51.1.G0030434	PTET.51.1.G0030434		NA	-0.826836	-2.03555	0.666421	4.39323e-11	FALSE	TRUE	none
PTET.51.1.G0470226	PTET.51.1.G0470226	PTET.51.1.G0470226		NA	-0.674028	-2.03451	1	2.54844e-05	FALSE	TRUE	Late induction
PTET.51.1.G0090056	PTET.51.1.G0090056	PTET.51.1.G0090056	PTETG900024001	NA	-0.430547	-2.0329	1	0.0158358	FALSE	TRUE	Late repression
PTET.51.1.G0710072	PTET.51.1.G0710072	PTET.51.1.G0710072		NA	-0.327213	-2.03043	1	0.0281383	FALSE	TRUE	Late repression
PTET.51.1.G0640049	PTET.51.1.G0640049	PTET.51.1.G0640049		NA	-0.577028	-2.02278	1	0.00279998	FALSE	TRUE	Late induction
PTET.51.1.G1680018	PTET.51.1.G1680018	PTET.51.1.G1680018		NA	-0.370081	-2.01985	1	0.0474975	FALSE	TRUE	Late repression
PTET.51.1.G0430025	PTET.51.1.G0430025	PTET.51.1.G0430025		Lipase (class 3) (PF01764.23)	-1.78337	-2.01487	0.676598	0.0139751	FALSE	TRUE	Early repression
PTET.51.1.G1120031	PTET.51.1.G1120031	PTET.51.1.G1120031		NA	0.256412	-2.01322	1	0.0144631	FALSE	TRUE	none
PTET.51.1.G1500004	PTET.51.1.G1500004	PTET.51.1.G1500004		NA	-1.4795	-2.00878	1	0.0308711	FALSE	TRUE	none
PTET.51.1.G1030086	PTET.51.1.G1030086	PTET.51.1.G1030086		NA	-0.87953	-2.00778	1	0.000389061	FALSE	TRUE	Early repression
PTET.51.1.G0670049	PTET.51.1.G0670049	PTET.51.1.G0670049		NA	-0.774417	-2.00508	1	1.89605e-05	FALSE	TRUE	Late peak
PTET.51.1.G0750190	PTET.51.1.G0750190	PTET.51.1.G0750190		Dual specificity phosphatase, catalytic domain (PF00782.18)	-0.241993	-2.00234	1	0.0491655	FALSE	TRUE	Late repression
PTET.51.1.G0860032	PTET.51.1.G0860032	PTET.51.1.G0860032		NA	-0.0794496	-2.00134	1	0.000125974	FALSE	TRUE	Late repression
PTET.51.1.G0160249	PTET.51.1.G0160249	PTET.51.1.G0160249		NA	-0.40179	-2.00123	1	0.00514111	FALSE	TRUE	Late peak
PTET.51.1.G1450095	PTET.51.1.G1450095	PTET.51.1.G1450095		Cyclin, N-terminal domain (PF00134.21)	-0.280111	-1.99505	1	0.0357765	FALSE	TRUE	Late repression
PTET.51.1.G1670032	PTET.51.1.G1670032	PTET.51.1.G1670032		NA	-2.46426	-1.99038	2.84247e-05	5.95915e-06	TRUE	TRUE	Late induction
PTET.51.1.G0790138	PTET.51.1.G0790138	PTET.51.1.G0790138		NA	-0.0966615	-1.98854	1	0.0280164	FALSE	TRUE	Late repression
PTET.51.1.G0970126	PTET.51.1.G0970126	PTET.51.1.G0970126		NA	-0.0858791	-1.98655	1	8.95881e-08	FALSE	TRUE	none
PTET.51.1.G0220331	PTET.51.1.G0220331	PTET.51.1.G0220331		NA	-0.748542	-1.97855	1	8.89063e-09	FALSE	TRUE	Early repression
PTET.51.1.G1190007	PTET.51.1.G1190007	PTET.51.1.G1190007		NA	-0.119055	-1.97594	1	0.042283	FALSE	TRUE	none
PTET.51.1.G0910001	PTET.51.1.G0910001	PTET.51.1.G0910001		NA	-1.59482	-1.95624	0.158981	6.65281e-05	FALSE	TRUE	Late induction
PTET.51.1.G0640161	PTET.51.1.G0640161	PTET.51.1.G0640161		NA	-0.65036	-1.9562	1	7.40829e-07	FALSE	TRUE	Late peak
PTET.51.1.G1710027	PTET.51.1.G1710027	PTET.51.1.G1710027		NA	-0.282081	-1.95433	1	0.00012632	FALSE	TRUE	Early repression
PTET.51.1.G0790194	PTET.51.1.G0790194	PTET.51.1.G0790194		NA	-0.271483	-1.95191	1	0.0158922	FALSE	TRUE	Late repression
PTET.51.1.G0060088	PTET.51.1.G0060088	EPI31		Protein of unknown function (DUF2816) (PF10992.6)	-0.161345	-1.95173	1	0.0165374	FALSE	TRUE	Late repression
PTET.51.1.G1140057	PTET.51.1.G1140057	PTET.51.1.G1140057		NA	-0.310645	-1.94865	1	0.0463962	FALSE	TRUE	Late repression
PTET.51.1.G1230125	PTET.51.1.G1230125	PTET.51.1.G1230125		NA	-0.441984	-1.94646	1	0.0275508	FALSE	TRUE	Late repression
PTET.51.1.G0600016	PTET.51.1.G0600016	PTET.51.1.G0600016		NA	-1.57605	-1.94361	0.497661	0.00272568	FALSE	TRUE	none
PTET.51.1.G0660219	PTET.51.1.G0660219	PTET.51.1.G0660219		NA	-0.11277	-1.94102	1	1.56912e-11	FALSE	TRUE	Early repression
PTET.51.1.G0700208	PTET.51.1.G0700208	PTET.51.1.G0700208		NA	-0.267178	-1.93659	1	0.0318418	FALSE	TRUE	Late repression
PTET.51.1.G1330076	PTET.51.1.G1330076	PTET.51.1.G1330076		NA	-0.385181	-1.9336	1	0.0244135	FALSE	TRUE	Late repression
PTET.51.1.G0270222	PTET.51.1.G0270222	PTET.51.1.G0270222		NA	-0.640843	-1.9331	1	2.65459e-05	FALSE	TRUE	Early repression
PTET.51.1.G0380064	PTET.51.1.G0380064	PTET.51.1.G0380064		NA	-2.16621	-1.932	0.00303552	9.72278e-05	TRUE	TRUE	Late induction
PTET.51.1.G0060384	PTET.51.1.G0060384	PTET.51.1.G0060384		NA	-0.470296	-1.93194	1	0.0413789	FALSE	TRUE	Late repression
PTET.51.1.G1380134	PTET.51.1.G1380134	PTET.51.1.G1380134		NA	-0.328903	-1.92301	1	0.000543563	FALSE	TRUE	Late repression
PTET.51.1.G0120061	PTET.51.1.G0120061	PTET.51.1.G0120061	PTETG1200014001	NA	-0.0973589	-1.9196	1	0.048071	FALSE	TRUE	Late repression
PTET.51.1.G0030374	PTET.51.1.G0030374	PTET.51.1.G0030374		NA	-0.476923	-1.91722	1	0.0251075	FALSE	TRUE	Late repression
PTET.51.1.G0080399	PTET.51.1.G0080399	PTET.51.1.G0080399		NA	-1.30158	-1.9148	0.989891	0.00346946	FALSE	TRUE	Early repression
PTET.51.1.G0840035	PTET.51.1.G0840035	PTET.51.1.G0840035		NA	-0.711828	-1.91162	1	4.2148e-06	FALSE	TRUE	Early repression
PTET.51.1.G0150245	PTET.51.1.G0150245	PTET.51.1.G0150245		NA	-1.88714	-1.91045	8.61588e-05	1.58578e-08	TRUE	TRUE	Late repression
PTET.51.1.G0860030	PTET.51.1.G0860030	PTET.51.1.G0860030		NA	-0.477673	-1.90809	1	0.000702977	FALSE	TRUE	Late induction
PTET.51.1.G0590122	PTET.51.1.G0590122	PTET.51.1.G0590122		NA	-0.451405	-1.90286	1	0.0418247	FALSE	TRUE	Late repression
PTET.51.1.G0860176	PTET.51.1.G0860176	PTET.51.1.G0860176		NA	-0.258525	-1.90086	1	0.00395128	FALSE	TRUE	Early repression
PTET.51.1.G1360125	PTET.51.1.G1360125	PTET.51.1.G1360125		NA	-0.58159	-1.90042	1	0.0104812	FALSE	TRUE	Early repression
PTET.51.1.G0930193	PTET.51.1.G0930193	PTET.51.1.G0930193		NA	-0.674504	-1.90028	1	0.00682855	FALSE	TRUE	Late repression
PTET.51.1.G0160185	PTET.51.1.G0160185	PTET.51.1.G0160185		von Willebrand factor type A domain (PF00092.26)	-0.956618	-1.89792	0.610524	5.33449e-08	FALSE	TRUE	Early peak
PTET.51.1.G0160072	PTET.51.1.G0160072	PTET.51.1.G0160072		NA	0.291298	-1.893	1	0.00529218	FALSE	TRUE	none
PTET.51.1.G1150012	PTET.51.1.G1150012	PTET.51.1.G1150012		NA	-0.440926	-1.88568	1	0.0333119	FALSE	TRUE	Late repression
PTET.51.1.G1560124	PTET.51.1.G1560124	PTET.51.1.G1560124		NA	-0.888728	-1.88337	1	0.000130236	FALSE	TRUE	Late induction
PTET.51.1.G0100024	PTET.51.1.G0100024	PTET.51.1.G0100024		NA	-0.583119	-1.87906	1	0.0230477	FALSE	TRUE	none
PTET.51.1.G1070158	PTET.51.1.G1070158	PTET.51.1.G1070158		NA	-0.973763	-1.87828	1	0.0120032	FALSE	TRUE	Late repression
PTET.51.1.G1480093	PTET.51.1.G1480093	PTET.51.1.G1480093		NA	1.00573	-1.87356	1	0.0323715	FALSE	TRUE	none
PTET.51.1.G0500069	PTET.51.1.G0500069	PTET.51.1.G0500069		Ribosomal L39 protein (PF00832.18)	0.0953706	-1.87144	1	9.17695e-11	FALSE	TRUE	Early repression
PTET.51.1.G0140247	PTET.51.1.G0140247	PTET.51.1.G0140247		ATPase family associated with various cellular activities (AAA) (PF00004.27)	-1.62201	-1.86785	0.860978	0.0207236	FALSE	TRUE	Late induction
PTET.51.1.G0680176	PTET.51.1.G0680176	PTET.51.1.G0680176		NA	-1.53412	-1.86364	1	0.033952	FALSE	TRUE	Late induction
PTET.51.1.G0540260	PTET.51.1.G0540260	PTET.51.1.G0540260		NA	-1.12686	-1.86207	1	0.0036628	FALSE	TRUE	Late induction
PTET.51.1.G0510206	PTET.51.1.G0510206	PTET.51.1.G0510206	PTETG5100010001	NA	-0.597806	-1.86031	1	0.0495265	FALSE	TRUE	Late repression
PTET.51.1.G0170108	PTET.51.1.G0170108	PTET.51.1.G0170108	PTETG1700007001, PTETG1700008001	NA	-0.258143	-1.85949	1	0.00775443	FALSE	TRUE	Late repression
PTET.51.1.G0680158	PTET.51.1.G0680158	PTET.51.1.G0680158		MORN repeat (PF02493.18)	-0.322529	-1.85939	1	0.018268	FALSE	TRUE	Late repression
PTET.51.1.G0960043	PTET.51.1.G0960043	PTET.51.1.G0960043		NA	-0.996242	-1.85552	1	0.000228702	FALSE	TRUE	Late repression
PTET.51.1.G1480007	PTET.51.1.G1480007	PTET.51.1.G1480007		Choline/ethanolamine kinase (PF01633.18)	-1.12743	-1.84665	0.91876	0.000246201	FALSE	TRUE	none
PTET.51.1.G1200097	PTET.51.1.G1200097	PTET.51.1.G1200097		NA	-1.50783	-1.84556	0.0415646	2.51863e-06	TRUE	TRUE	none
PTET.51.1.G0050358	PTET.51.1.G0050358	PTET.51.1.G0050358		NA	-0.238717	-1.8441	1	0.00102435	FALSE	TRUE	none
PTET.51.1.G0520278	PTET.51.1.G0520278	PTET.51.1.G0520278		NA	-1.5376	-1.84027	0.122378	6.34212e-05	FALSE	TRUE	Late peak
PTET.51.1.G1260014	PTET.51.1.G1260014	PTET.51.1.G1260014		NA	-0.392717	-1.83996	1	0.0483726	FALSE	TRUE	Late repression
PTET.51.1.G0340200	PTET.51.1.G0340200	PTET.51.1.G0340200		NA	-0.937688	-1.83681	0.0418234	2.22861e-15	FALSE	TRUE	none
PTET.51.1.G0510143	PTET.51.1.G0510143	PTET.51.1.G0510143		Tetratricopeptide repeat (PF00515.26)	-2.70102	-1.83407	0.00537335	0.0120647	TRUE	TRUE	Late induction
PTET.51.1.G0580049	PTET.51.1.G0580049	PTET.51.1.G0580049	rab_B01, GTPase_plg12	Ras family (PF00071.20)	0.212969	-1.83325	1	0.00731789	FALSE	TRUE	none
PTET.51.1.G1100066	PTET.51.1.G1100066	PTET.51.1.G1100066		NA	-0.0121513	-1.83181	1	0.011012	FALSE	TRUE	Early repression
PTET.51.1.G0720176	PTET.51.1.G0720176	PTET.51.1.G0720176		NA	-0.369978	-1.82865	1	0.0104616	FALSE	TRUE	Late repression
PTET.51.1.G1850007	PTET.51.1.G1850007	PTET.51.1.G1850007		NA	-0.0598122	-1.82689	1	0.043417	FALSE	TRUE	Late repression
PTET.51.1.G0020516	PTET.51.1.G0020516	PTET.51.1.G0020516		Telomeric single stranded DNA binding POT1/CDC13 (PF02765.15)	-0.0164351	-1.82528	1	0.000184964	FALSE	TRUE	none
PTET.51.1.G1230092	PTET.51.1.G1230092	PTET.51.1.G1230092		Sec23/Sec24 trunk domain (PF04811.13)	-1.62108	-1.82443	5.32898e-08	3.49929e-15	TRUE	TRUE	Early peak
PTET.51.1.G0920121	PTET.51.1.G0920121	PTET.51.1.G0920121		NA	-0.0465052	-1.82398	1	0.00748855	FALSE	TRUE	none
PTET.51.1.G0310256	PTET.51.1.G0310256	PTET.51.1.G0310256		NA	-0.0550377	-1.82314	1	0.00223528	FALSE	TRUE	Early repression
PTET.51.1.G0470098	PTET.51.1.G0470098	PTET.51.1.G0470098		ATP11 protein (PF06644.9)	-0.333189	-1.82219	1	0.0436628	FALSE	TRUE	Late repression
PTET.51.1.G1120049	PTET.51.1.G1120049	PTET.51.1.G1120049		NA	0.634512	-1.8186	1	0.0444933	FALSE	TRUE	none
PTET.51.1.G0470177	PTET.51.1.G0470177	PTET.51.1.G0470177		S1/P1 Nuclease (PF02265.14)	-0.69525	-1.81626	1	1.45842e-06	FALSE	TRUE	Early repression
PTET.51.1.G1640109	PTET.51.1.G1640109	PTET.51.1.G1640109		NA	-1.24952	-1.81256	0.658681	0.00029522	FALSE	TRUE	Late induction
PTET.51.1.G1610008	PTET.51.1.G1610008	PTET.51.1.G1610008		NA	0.155128	-1.81178	1	0.00239281	FALSE	TRUE	Early repression
PTET.51.1.G0890031	PTET.51.1.G0890031	PTET.51.1.G0890031		Zinc carboxypeptidase (PF00246.22)	-0.509959	-1.8031	1	0.0355858	FALSE	TRUE	none
PTET.51.1.G1530118	PTET.51.1.G1530118	PTET.51.1.G1530118		NA	-2.08221	-1.79962	0.0822132	0.00779952	FALSE	TRUE	none
PTET.51.1.G1530045	PTET.51.1.G1530045	PTET.51.1.G1530045		NA	-0.034199	-1.79178	1	0.0181704	FALSE	TRUE	Late repression
PTET.51.1.G1250121	PTET.51.1.G1250121	PTET.51.1.G1250121		NA	-0.180779	-1.78669	1	0.0320769	FALSE	TRUE	Late repression
PTET.51.1.G0200056	PTET.51.1.G0200056	PTET.51.1.G0200056		NA	-0.315557	-1.77872	1	0.000140109	FALSE	TRUE	none
PTET.51.1.G0710173	PTET.51.1.G0710173	PTET.51.1.G0710173		alpha/beta hydrolase fold (PF00561.18)	-0.52935	-1.77643	1	0.03924	FALSE	TRUE	Early repression
PTET.51.1.G0810111	PTET.51.1.G0810111	PTET.51.1.G0810111		NA	-1.88207	-1.77641	0.335704	0.0200534	FALSE	TRUE	Late repression
PTET.51.1.G1020047	PTET.51.1.G1020047	PTET.51.1.G1020047		Core histone H2A/H2B/H3/H4 (PF00125.22)	-0.505207	-1.77634	1	0.0111724	FALSE	TRUE	Early repression
PTET.51.1.G1150008	PTET.51.1.G1150008	PTET.51.1.G1150008		NA	-0.174825	-1.77594	1	0.00163792	FALSE	TRUE	none
PTET.51.1.G0040074	PTET.51.1.G0040074	PTET.51.1.G0040074		NA	-0.524508	-1.77014	1	0.0372267	FALSE	TRUE	Late repression
PTET.51.1.G0640218	PTET.51.1.G0640218	PTET.51.1.G0640218		NA	-0.402288	-1.76795	1	0.00212837	FALSE	TRUE	Late peak
PTET.51.1.G0540021	PTET.51.1.G0540021	PTET.51.1.G0540021		NA	-0.273164	-1.76729	1	0.000563627	FALSE	TRUE	Late repression
PTET.51.1.G4250001	PTET.51.1.G4250001	PTET.51.1.G4250001		NA	-0.403807	-1.76523	1	0.0181704	FALSE	TRUE	none
PTET.51.1.G1110171	PTET.51.1.G1110171	PTET.51.1.G1110171		TLD (PF07534.14)	-0.808348	-1.76462	1	9.10034e-07	FALSE	TRUE	none
PTET.51.1.G1580082	PTET.51.1.G1580082	PTET.51.1.G1580082		NA	-1.50181	-1.76011	0.419474	0.00214687	FALSE	TRUE	Early repression
PTET.51.1.G1510133	PTET.51.1.G1510133	PTET.51.1.G1510133		NA	-2.08401	-1.75798	2.85867e-05	5.42231e-06	TRUE	TRUE	Early repression
PTET.51.1.G0340291	PTET.51.1.G0340291	PTET.51.1.G0340291		WD domain, G-beta repeat (PF00400.30)	-0.855857	-1.75529	1	0.0215384	FALSE	TRUE	Late peak
PTET.51.1.G0200220	PTET.51.1.G0200220	SAS6b	SAS6, PTETG2000019001	Centriolar protein SAS N-terminal (PF16531.3)	-0.762168	-1.7535	1	0.0459888	FALSE	TRUE	Late repression
PTET.51.1.G0390052	PTET.51.1.G0390052	PTET.51.1.G0390052		NA	0.134835	-1.75325	1	0.0217532	FALSE	TRUE	none
PTET.51.1.G0710030	PTET.51.1.G0710030	PTET.51.1.G0710030		NA	-0.158784	-1.74974	1	0.00389042	FALSE	TRUE	Late repression
PTET.51.1.G0950116	PTET.51.1.G0950116	PTET.51.1.G0950116		NA	-0.282757	-1.74786	1	0.00110065	FALSE	TRUE	Late repression
PTET.51.1.G1900001	PTET.51.1.G1900001	PTET.51.1.G1900001		NA	-4.65138	-1.74582	2.73844e-08	0.0213866	TRUE	TRUE	Early repression
PTET.51.1.G0750021	PTET.51.1.G0750021	PTET.51.1.G0750021		NA	-0.686947	-1.74548	1	0.0115879	FALSE	TRUE	Late repression
PTET.51.1.G0060183	PTET.51.1.G0060183	PTET.51.1.G0060183		NA	-0.342533	-1.73893	1	0.000817359	FALSE	TRUE	Early repression
PTET.51.1.G1480128	PTET.51.1.G1480128	PTET.51.1.G1480128		NA	-0.485691	-1.7378	1	0.000642782	FALSE	TRUE	Early repression
PTET.51.1.G1720050	PTET.51.1.G1720050	PTET.51.1.G1720050		NA	-0.916453	-1.73545	1	0.00258671	FALSE	TRUE	Late induction
PTET.51.1.G0580153	PTET.51.1.G0580153	PTET.51.1.G0580153		NA	-0.504345	-1.73197	1	6.57916e-06	FALSE	TRUE	Early repression
PTET.51.1.G0400018	PTET.51.1.G0400018	PTET.51.1.G0400018		Core histone H2A/H2B/H3/H4 (PF00125.22)	-0.553013	-1.7271	1	0.00865024	FALSE	TRUE	Early repression
PTET.51.1.G0340132	PTET.51.1.G0340132	PTET.51.1.G0340132		NA	-1.20094	-1.7266	0.979712	0.00457754	FALSE	TRUE	Early repression
PTET.51.1.G0530092	PTET.51.1.G0530092	PTET.51.1.G0530092		NA	0.055194	-1.72474	1	1.63236e-05	FALSE	TRUE	none
PTET.51.1.G1010147	PTET.51.1.G1010147	PTET.51.1.G1010147	N6MA10	MT-A70 (PF05063.12)	0.29841	-1.72463	1	1.85189e-05	FALSE	TRUE	none
PTET.51.1.G0350160	PTET.51.1.G0350160	PTET.51.1.G0350160		Ribosomal L29e protein family (PF01779.15)	-0.15228	-1.72059	1	1.04805e-05	FALSE	TRUE	none
PTET.51.1.G0010472	PTET.51.1.G0010472	PTET.51.1.G0010472	PTMB.86	NA	-0.160126	-1.71866	1	0.00375832	FALSE	TRUE	Early repression
PTET.51.1.G1700043	PTET.51.1.G1700043	PTET.51.1.G1700043		NA	-0.925546	-1.71126	1	0.00368871	FALSE	TRUE	Late repression
PTET.51.1.G1420130	PTET.51.1.G1420130	PTET.51.1.G1420130		NA	-1.78363	-1.70577	0.626971	0.0463737	FALSE	TRUE	Late induction
PTET.51.1.G0760223	PTET.51.1.G0760223	PTET.51.1.G0760223		NA	-0.463144	-1.70136	1	0.00152866	FALSE	TRUE	Late induction
PTET.51.1.G0140381	PTET.51.1.G0140381	PTET.51.1.G0140381		NA	-0.0516436	-1.70093	1	0.000118931	FALSE	TRUE	none
PTET.51.1.G5560027	PTET.51.1.G5560027	PTET.51.1.G5560027		NA	-0.426825	-1.69672	1	0.0365916	FALSE	TRUE	Late repression
PTET.51.1.G0090176	PTET.51.1.G0090176	PTET.51.1.G0090176	PTETG900015001	NA	0.22946	-1.69243	1	0.0372267	FALSE	TRUE	Early peak
PTET.51.1.G0420237	PTET.51.1.G0420237	PTET.51.1.G0420237		NA	0.475386	-1.69166	1	0.0173192	FALSE	TRUE	none
PTET.51.1.G1310094	PTET.51.1.G1310094	PTET.51.1.G1310094		NA	-1.3988	-1.69017	0.12299	4.90005e-05	FALSE	TRUE	Late induction
PTET.51.1.G0550265	PTET.51.1.G0550265	PTET.51.1.G0550265	H3P2	Core histone H2A/H2B/H3/H4 (PF00125.22)	-0.905809	-1.69002	1	0.00382374	FALSE	TRUE	Early repression
PTET.51.1.G1030014	PTET.51.1.G1030014	PTET.51.1.G1030014		NA	-0.385956	-1.68972	1	0.0327745	FALSE	TRUE	none
PTET.51.1.G0550180	PTET.51.1.G0550180	PTET.51.1.G0550180		NA	-1.21335	-1.68907	0.123366	1.12475e-06	FALSE	TRUE	Late repression
PTET.51.1.G1030157	PTET.51.1.G1030157	PTET.51.1.G1030157		SecE/Sec61-gamma subunits of protein translocation complex (PF00584.18)	-1.00891	-1.68576	0.661494	2.71797e-05	FALSE	TRUE	Early repression
PTET.51.1.G1350041	PTET.51.1.G1350041	PTET.51.1.G1350041		NA	-1.11839	-1.68305	1	0.0104738	FALSE	TRUE	Early repression
PTET.51.1.G0170247	PTET.51.1.G0170247	PTET.51.1.G0170247		NA	-0.32596	-1.68281	1	0.0312795	FALSE	TRUE	Late repression
PTET.51.1.G1380100	PTET.51.1.G1380100	PTET.51.1.G1380100		NA	0.463624	-1.68029	1	0.0192691	FALSE	TRUE	Intermediate peak
PTET.51.1.G0320093	PTET.51.1.G0320093	PTET.51.1.G0320093		NA	0.331954	-1.67971	1	0.0337273	FALSE	TRUE	Late peak
PTET.51.1.G0300107	PTET.51.1.G0300107	PTET.51.1.G0300107	PTETG3000003001	NA	-0.305752	-1.67625	1	0.0184806	FALSE	TRUE	none
PTET.51.1.G1170022	PTET.51.1.G1170022	PTET.51.1.G1170022		NA	-0.708913	-1.6743	1	0.00101544	FALSE	TRUE	Early repression
PTET.51.1.G0050356	PTET.51.1.G0050356	PTET.51.1.G0050356		NA	-0.353633	-1.6704	1	6.05901e-06	FALSE	TRUE	none
PTET.51.1.G0450105	PTET.51.1.G0450105	PTET.51.1.G0450105		Ribosomal L39 protein (PF00832.18)	-0.0859501	-1.66581	1	8.95881e-08	FALSE	TRUE	Early repression
PTET.51.1.G0090277	PTET.51.1.G0090277	PTET.51.1.G0090277		NA	-2.0638	-1.66415	0.00370839	0.0007752	TRUE	TRUE	Late induction
PTET.51.1.G0030338	PTET.51.1.G0030338	PTET.51.1.G0030338		NA	0.185635	-1.66245	1	0.010219	FALSE	TRUE	none
PTET.51.1.G0610163	PTET.51.1.G0610163	PTET.51.1.G0610163		NA	-0.148762	-1.6566	1	0.022084	FALSE	TRUE	Late induction
PTET.51.1.G1230026	PTET.51.1.G1230026	PTET.51.1.G1230026		NUDIX domain (PF00293.26)	-0.637385	-1.65327	1	3.11968e-06	FALSE	TRUE	none
PTET.51.1.G1040037	PTET.51.1.G1040037	PTET.51.1.G1040037		NA	-0.721771	-1.65085	1	0.000129459	FALSE	TRUE	Early repression
PTET.51.1.G1660036	PTET.51.1.G1660036	PTET.51.1.G1660036		Protein of unknown function (DUF1168) (PF06658.10)	-0.647007	-1.64852	1	0.000126046	FALSE	TRUE	none
PTET.51.1.G1000109	PTET.51.1.G1000109	PTET.51.1.G1000109		alpha/beta hydrolase fold (PF07859.11)	-1.62979	-1.6461	0.0158376	6.50083e-05	TRUE	TRUE	none
PTET.51.1.G1160033	PTET.51.1.G1160033	PTET.51.1.G1160033		Myb-like DNA-binding domain (PF00249.29)	-1.01483	-1.64449	1	0.00131255	FALSE	TRUE	none
PTET.51.1.G1400044	PTET.51.1.G1400044	PTET.51.1.G1400044		NA	0.468098	-1.64406	1	0.0362426	FALSE	TRUE	Late peak
PTET.51.1.G0220020	PTET.51.1.G0220020	PTET.51.1.G0220020		NA	0.158544	-1.64092	1	0.00102681	FALSE	TRUE	none
PTET.51.1.G0760162	PTET.51.1.G0760162	PTET.51.1.G0760162		NA	-0.267841	-1.63957	1	0.00714465	FALSE	TRUE	Late peak
PTET.51.1.G0910062	PTET.51.1.G0910062	PTET.51.1.G0910062		NA	-0.378543	-1.63794	1	0.000861013	FALSE	TRUE	Late repression
PTET.51.1.G0270071	PTET.51.1.G0270071	PTET.51.1.G0270071		NA	0.00802691	-1.63613	1	0.0273628	FALSE	TRUE	Early peak
PTET.51.1.G0620120	PTET.51.1.G0620120	EPI15		Protein of unknown function (DUF2816) (PF10992.6)	0.111061	-1.63483	1	0.036295	FALSE	TRUE	Late repression
PTET.51.1.G0390066	PTET.51.1.G0390066	PTET.51.1.G0390066	PTETG3900005001	NA	-0.406191	-1.63303	1	0.000237519	FALSE	TRUE	Early repression
PTET.51.1.G0370140	PTET.51.1.G0370140	PTET.51.1.G0370140		Ribosomal L29e protein family (PF01779.15)	-0.0998871	-1.63051	1	9.07823e-05	FALSE	TRUE	none
PTET.51.1.G0360026	PTET.51.1.G0360026	PTET.51.1.G0360026	PTETG3600008001	Leishmanolysin (PF01457.14)	-1.41013	-1.62356	0.000631393	4.52091e-09	TRUE	TRUE	Early repression
PTET.51.1.G0700110	PTET.51.1.G0700110	PTET.51.1.G0700110		NA	0.549621	-1.62323	1	0.0239299	FALSE	TRUE	Early repression
PTET.51.1.G0510125	PTET.51.1.G0510125	PTET.51.1.G0510125		NA	-0.219192	-1.62266	1	0.000266738	FALSE	TRUE	none
PTET.51.1.G1650028	PTET.51.1.G1650028	PTET.51.1.G1650028		NA	0.0967993	-1.61988	1	0.00148005	FALSE	TRUE	none
PTET.51.1.G0730215	PTET.51.1.G0730215	PTET.51.1.G0730215	act1-10	Actin (PF00022.17)	-1.37882	-1.61941	1	0.0355858	FALSE	TRUE	Late induction
PTET.51.1.G0020367	PTET.51.1.G0020367	PTET.51.1.G0020367		Chromo (CHRromatin Organisation MOdifier) domain (PF00385.22)	-0.0367679	-1.6191	1	0.0221277	FALSE	TRUE	Late induction
PTET.51.1.G0470113	PTET.51.1.G0470113	PTET.51.1.G0470113		NA	-0.26524	-1.61846	1	0.00502237	FALSE	TRUE	none
PTET.51.1.G0540214	PTET.51.1.G0540214	PTET.51.1.G0540214		NA	-0.362577	-1.61768	1	0.0257381	FALSE	TRUE	Late induction
PTET.51.1.G0070061	PTET.51.1.G0070061	PTET.51.1.G0070061		DSS1/SEM1 family (PF05160.11)	-0.122495	-1.61475	1	6.81552e-05	FALSE	TRUE	Late repression
PTET.51.1.G0860044	PTET.51.1.G0860044	PTET.51.1.G0860044		NA	-0.780391	-1.61332	1	0.0260775	FALSE	TRUE	Late induction
PTET.51.1.G0810096	PTET.51.1.G0810096	PTET.51.1.G0810096		NA	-2.14598	-1.61297	0.0158376	0.0109416	TRUE	TRUE	Late induction
PTET.51.1.G0330234	PTET.51.1.G0330234	PTET.51.1.G0330234		NA	0.468314	-1.61013	1	0.0200534	FALSE	TRUE	none
PTET.51.1.G1630061	PTET.51.1.G1630061	PTET.51.1.G1630061		NA	-0.694985	-1.60883	1	0.00374768	FALSE	TRUE	Late repression
PTET.51.1.G0690142	PTET.51.1.G0690142	PTET.51.1.G0690142		Leishmanolysin (PF01457.14)	-2.2075	-1.60377	0.0316474	0.0156007	TRUE	TRUE	Late induction
PTET.51.1.G0530225	PTET.51.1.G0530225	PTET.51.1.G0530225	PTETG5300019001	Leishmanolysin (PF01457.14)	-2.02517	-1.60216	0.0605752	0.0145427	FALSE	TRUE	Late induction
PTET.51.1.G0070216	PTET.51.1.G0070216	PTET.51.1.G0070216		NA	-0.509979	-1.60153	1	0.0036038	FALSE	TRUE	none
PTET.51.1.G1360058	PTET.51.1.G1360058	PTET.51.1.G1360058		TLD (PF07534.14)	-0.409813	-1.59826	1	0.000182432	FALSE	TRUE	Late repression
PTET.51.1.G1480013	PTET.51.1.G1480013	PTET.51.1.G1480013		NA	-0.520888	-1.59519	1	0.0478851	FALSE	TRUE	Early repression
PTET.51.1.G1040028	PTET.51.1.G1040028	PTET.51.1.G1040028		NA	-0.416231	-1.59291	1	0.0127804	FALSE	TRUE	none
PTET.51.1.G0930116	PTET.51.1.G0930116	PTET.51.1.G0930116		NA	-1.02585	-1.59144	1	0.0206376	FALSE	TRUE	none
PTET.51.1.G0850022	PTET.51.1.G0850022	PTET.51.1.G0850022		Protein kinase domain (PF00069.23)	-1.18543	-1.58965	0.743443	0.00306174	FALSE	TRUE	Late induction
PTET.51.1.G1180147	PTET.51.1.G1180147	PTET.51.1.G1180147		MCM2/3/5 family (PF00493.21)	-0.0179891	-1.5892	1	0.00223164	FALSE	TRUE	Early repression
PTET.51.1.G0940044	PTET.51.1.G0940044	PTET.51.1.G0940044		NA	-0.807724	-1.58605	1	0.0258116	FALSE	TRUE	Late induction
PTET.51.1.G0580136	PTET.51.1.G0580136	PTET.51.1.G0580136		NADH ubiquinone oxidoreductase subunit NDUFA12 (PF05071.14)	-0.626198	-1.58547	1	0.000129266	FALSE	TRUE	Early repression
PTET.51.1.G1450025	PTET.51.1.G1450025	PTET.51.1.G1450025	PTETG14500003001	Ubiquitin family (PF00240.21)	-0.505276	-1.58418	1	0.000696857	FALSE	TRUE	Late repression
PTET.51.1.G1550072	PTET.51.1.G1550072	PTET.51.1.G1550072		NA	-0.377565	-1.58307	1	0.0377638	FALSE	TRUE	Late repression
PTET.51.1.G0570126	PTET.51.1.G0570126	PTET.51.1.G0570126		AN1-like Zinc finger (PF01428.14)	-1.70436	-1.58065	0.105488	0.0046635	FALSE	TRUE	Late repression
PTET.51.1.G1210158	PTET.51.1.G1210158	PTET.51.1.G1210158		NA	-1.62695	-1.58045	0.497367	0.0235813	FALSE	TRUE	Late induction
PTET.51.1.G0930074	PTET.51.1.G0930074	PTET.51.1.G0930074		NA	-1.77757	-1.58022	0.103359	0.00550255	FALSE	TRUE	none
PTET.51.1.G1520006	PTET.51.1.G1520006	PTET.51.1.G1520006	H3P1	Core histone H2A/H2B/H3/H4 (PF00125.22)	-1.06778	-1.57921	1	0.00298225	FALSE	TRUE	Early repression
PTET.51.1.G0940159	PTET.51.1.G0940159	PTET.51.1.G0940159		Fructose-bisphosphate aldolase class-I (PF00274.17)	-1.32159	-1.57801	1	0.0302804	FALSE	TRUE	Early repression
PTET.51.1.G0370229	PTET.51.1.G0370229	PTET.51.1.G0370229		NA	-1.29596	-1.57622	0.858473	0.0164689	FALSE	TRUE	Early repression
PTET.51.1.G0260115	PTET.51.1.G0260115	PTET.51.1.G0260115		Protein kinase domain (PF00069.23)	0.12029	-1.57607	1	0.000246201	FALSE	TRUE	Early repression
PTET.51.1.G0250027	PTET.51.1.G0250027	PTET.51.1.G0250027		NA	-0.366607	-1.57483	1	0.0298681	FALSE	TRUE	Late repression
PTET.51.1.G0170016	PTET.51.1.G0170016	PTET.51.1.G0170016		NA	-0.278571	-1.57156	1	0.0238292	FALSE	TRUE	none
PTET.51.1.G1430033	PTET.51.1.G1430033	PTET.51.1.G1430033		Ribosomal protein S21e (PF01249.16)	0.119041	-1.57137	1	2.96141e-07	FALSE	TRUE	Early repression
PTET.51.1.G0460155	PTET.51.1.G0460155	PTET.51.1.G0460155	N6MA09	MT-A70 (PF05063.12)	0.0395852	-1.57124	1	0.0053693	FALSE	TRUE	Late repression
PTET.51.1.G0590044	PTET.51.1.G0590044	PTET.51.1.G0590044		NA	0.0345617	-1.57094	1	0.0204588	FALSE	TRUE	Intermediate peak
PTET.51.1.G1090003	PTET.51.1.G1090003	PTET.51.1.G1090003		TLD (PF07534.14)	-1.54931	-1.56977	0.078408	0.000550824	FALSE	TRUE	Late peak
PTET.51.1.G0420028	PTET.51.1.G0420028	PTET.51.1.G0420028	TMP2e	NA	-1.06266	-1.56858	1	0.0025001	FALSE	TRUE	Late repression
PTET.51.1.G0170333	PTET.51.1.G0170333	PTET.51.1.G0170333		NA	-0.698505	-1.56796	1	0.000989957	FALSE	TRUE	none
PTET.51.1.G0800237	PTET.51.1.G0800237	PTET.51.1.G0800237		Poly (ADP-ribose) glycohydrolase (PARG) (PF05028.12)	-0.0203644	-1.56748	1	0.0056758	FALSE	TRUE	Late peak
PTET.51.1.G0130402	PTET.51.1.G0130402	PTET.51.1.G0130402		NA	-0.787875	-1.567	1	0.000426481	FALSE	TRUE	none
PTET.51.1.G0110250	PTET.51.1.G0110250	PTET.51.1.G0110250		NA	-0.00644747	-1.56499	1	0.04339	FALSE	TRUE	none
PTET.51.1.G1280056	PTET.51.1.G1280056	PTET.51.1.G1280056	PTETG12800005001	HMG (high mobility group) box (PF00505.17)	0.164483	-1.56483	1	0.000679092	FALSE	TRUE	Early repression
PTET.51.1.G0200029	PTET.51.1.G0200029	PTET.51.1.G0200029		NA	-0.705866	-1.56196	1	0.017373	FALSE	TRUE	none
PTET.51.1.G0680026	PTET.51.1.G0680026	PTET.51.1.G0680026	KdD6, PTETG6800004001	NA	-0.488844	-1.5584	1	0.0210937	FALSE	TRUE	Late repression
PTET.51.1.G1320011	PTET.51.1.G1320011	PTET.51.1.G1320011		WD domain, G-beta repeat (PF00400.30)	-0.232993	-1.55808	1	0.0217627	FALSE	TRUE	Intermediate peak
PTET.51.1.G1690073	PTET.51.1.G1690073	PTET.51.1.G1690073		Sec23/Sec24 zinc finger (PF04810.13)	-1.15438	-1.55194	0.0932954	1.4101e-06	FALSE	TRUE	none
PTET.51.1.G0980072	PTET.51.1.G0980072	PTET.51.1.G0980072		NA	-0.0239467	-1.55186	1	4.42492e-09	FALSE	TRUE	Early repression
PTET.51.1.G0340172	PTET.51.1.G0340172	PTET.51.1.G0340172		NA	-1.4381	-1.54585	0.350096	0.00360757	FALSE	TRUE	Late repression
PTET.51.1.G0400011	PTET.51.1.G0400011	PTET.51.1.G0400011		NA	-1.72421	-1.54367	0.335704	0.0325168	FALSE	TRUE	Late induction
PTET.51.1.G1480078	PTET.51.1.G1480078	PTET.51.1.G1480078		NA	-0.86453	-1.54065	1	0.00443819	FALSE	TRUE	none
PTET.51.1.G0680065	PTET.51.1.G0680065	PTET.51.1.G0680065		Thioredoxin (PF00085.18)	-0.481012	-1.53904	1	7.20703e-06	FALSE	TRUE	Early repression
PTET.51.1.G0160320	PTET.51.1.G0160320	PTET.51.1.G0160320		Ribonucleotide reductase, barrel domain (PF02867.13)	-0.516284	-1.53658	1	0.0207681	FALSE	TRUE	Late repression
PTET.51.1.G1490100	PTET.51.1.G1490100	PTET.51.1.G1490100		NA	-0.110705	-1.53587	1	0.0121695	FALSE	TRUE	Late induction
PTET.51.1.G1470178	PTET.51.1.G1470178	PTET.51.1.G1470178	PTETG14700011001	CRAL/TRIO domain (PF00650.18)	0.417454	-1.53374	1	0.0350199	FALSE	TRUE	Late peak
PTET.51.1.G0880122	PTET.51.1.G0880122	PTET.51.1.G0880122		NA	-0.37901	-1.53333	1	0.0212074	FALSE	TRUE	Late peak
PTET.51.1.G1510052	PTET.51.1.G1510052	PTET.51.1.G1510052		Protein kinase domain (PF00069.23)	-0.610291	-1.53032	1	0.00202116	FALSE	TRUE	none
PTET.51.1.G0120336	PTET.51.1.G0120336	PTET.51.1.G0120336		NA	-0.0409838	-1.52844	1	0.000475185	FALSE	TRUE	none
PTET.51.1.G0140239	PTET.51.1.G0140239	PTET.51.1.G0140239		NA	0.0348518	-1.52737	1	0.000439663	FALSE	TRUE	Late repression
PTET.51.1.G0450112	PTET.51.1.G0450112	PTET.51.1.G0450112		NA	-0.63831	-1.52698	1	0.00967179	FALSE	TRUE	Early repression
PTET.51.1.G0770107	PTET.51.1.G0770107	PTET.51.1.G0770107		NA	-1.22345	-1.52631	0.360531	0.00244151	FALSE	TRUE	Late repression
PTET.51.1.G0350083	PTET.51.1.G0350083	PTET.51.1.G0350083		Domain of unknown function (DUF4483) (PF14825.4)	-0.0643898	-1.52294	1	0.0141734	FALSE	TRUE	none
PTET.51.1.G0780054	PTET.51.1.G0780054	PTET.51.1.G0780054		Protein kinase domain (PF00069.23)	-0.531284	-1.52238	1	0.0161803	FALSE	TRUE	Late repression
PTET.51.1.G0070087	PTET.51.1.G0070087	PTET.51.1.G0070087		NA	-0.090397	-1.52046	1	0.0209326	FALSE	TRUE	Late repression
PTET.51.1.G1850029	PTET.51.1.G1850029	PTET.51.1.G1850029		von Willebrand factor type A domain (PF13768.4)	-0.0311642	-1.51823	1	0.0252066	FALSE	TRUE	Late peak
PTET.51.1.G1360065	PTET.51.1.G1360065	PTET.51.1.G1360065		LSM domain (PF01423.20)	0.00948371	-1.51681	1	2.15309e-05	FALSE	TRUE	none
PTET.51.1.G0860117	PTET.51.1.G0860117	PTET.51.1.G0860117		NA	-0.286908	-1.51616	1	0.00714465	FALSE	TRUE	none
PTET.51.1.G0830001	PTET.51.1.G0830001	PTET.51.1.G0830001		NA	-0.255232	-1.51517	1	0.000639593	FALSE	TRUE	none
PTET.51.1.G1090080	PTET.51.1.G1090080	PTET.51.1.G1090080		CCT motif (PF06203.12)	-1.10469	-1.51419	0.973314	0.00551983	FALSE	TRUE	none
PTET.51.1.G1740003	PTET.51.1.G1740003	PTET.51.1.G1740003		NA	-0.776005	-1.51307	1	0.023282	FALSE	TRUE	none
PTET.51.1.G0040024	PTET.51.1.G0040024	PTET.51.1.G0040024		NA	-1.04961	-1.50675	1	0.0280066	FALSE	TRUE	Early peak
PTET.51.1.G1040063	PTET.51.1.G1040063	PTET.51.1.G1040063		NA	0.560996	-1.50401	1	0.0106432	FALSE	TRUE	Late induction
PTET.51.1.G0750040	PTET.51.1.G0750040	PTET.51.1.G0750040		Protein kinase domain (PF00069.23)	-0.102782	-1.50323	1	0.0013059	FALSE	TRUE	Late peak
PTET.51.1.G0100391	PTET.51.1.G0100391	PTET.51.1.G0100391		NA	-0.836354	-1.5025	1	0.0295097	FALSE	TRUE	Late induction
PTET.51.1.G0100346	PTET.51.1.G0100346	PTET.51.1.G0100346		NA	-0.81351	-1.50121	1	0.0432447	FALSE	TRUE	none
PTET.51.1.G0830066	PTET.51.1.G0830066	PTET.51.1.G0830066		NA	-0.0628015	-1.50022	1	0.000184964	FALSE	TRUE	Early repression
PTET.51.1.G1450006	PTET.51.1.G1450006	PTET.51.1.G1450006	H3P1	Core histone H2A/H2B/H3/H4 (PF00125.22)	-0.995504	-1.5001	1	0.0227167	FALSE	TRUE	Early repression
PTET.51.1.G0330100	PTET.51.1.G0330100	PTET.51.1.G0330100		Ribosomal L39 protein (PF00832.18)	0.436259	-1.49875	1	0.000235441	FALSE	TRUE	none
PTET.51.1.G1070136	PTET.51.1.G1070136	PTET.51.1.G1070136		NA	-1.11551	-1.4968	0.559877	0.000611357	FALSE	TRUE	none
PTET.51.1.G0210154	PTET.51.1.G0210154	PTET.51.1.G0210154	PTETG2100009001	NA	-0.205052	-1.49465	1	0.0161961	FALSE	TRUE	Late repression
PTET.51.1.G0470196	PTET.51.1.G0470196	PTET.51.1.G0470196		NA	-0.551523	-1.49401	1	3.2635e-06	FALSE	TRUE	none
PTET.51.1.G0490077	PTET.51.1.G0490077	PTET.51.1.G0490077		Ribosomal L29e protein family (PF01779.15)	-0.480016	-1.49275	1	8.41107e-06	FALSE	TRUE	Early repression
PTET.51.1.G1510093	PTET.51.1.G1510093	PTET.51.1.G1510093		NA	-0.00802536	-1.48975	1	0.0123986	FALSE	TRUE	Late induction
PTET.51.1.G0240202	PTET.51.1.G0240202	PTET.51.1.G0240202		Zinc finger C-x8-C-x5-C-x3-H type (and similar) (PF00642.22)	-1.30602	-1.48845	0.12299	0.0001417	FALSE	TRUE	none
PTET.51.1.G1260110	PTET.51.1.G1260110	PTET.51.1.G1260110		NA	-0.279182	-1.48606	1	0.0402696	FALSE	TRUE	Early repression
PTET.51.1.G0330286	PTET.51.1.G0330286	PTET.51.1.G0330286		NA	0.0236217	-1.48201	1	0.00643664	FALSE	TRUE	none
PTET.51.1.G0950049	PTET.51.1.G0950049	PTET.51.1.G0950049		NA	0.0903053	-1.47634	1	0.000702957	FALSE	TRUE	Early repression
PTET.51.1.G0990131	PTET.51.1.G0990131	PTET.51.1.G0990131	PTETG9900009001	HMG (high mobility group) box (PF00505.17)	0.111306	-1.47311	1	0.00382985	FALSE	TRUE	Early repression
PTET.51.1.G1160122	PTET.51.1.G1160122	PTET.51.1.G1160122		NA	-0.359278	-1.47301	1	0.0242702	FALSE	TRUE	Late induction
PTET.51.1.G0160118	PTET.51.1.G0160118	PTET.51.1.G0160118		NA	0.0550365	-1.47211	1	0.0383372	FALSE	TRUE	Late repression
PTET.51.1.G1250174	PTET.51.1.G1250174	PTET.51.1.G1250174		NA	0.220683	-1.4703	1	0.020708	FALSE	TRUE	Intermediate peak
PTET.51.1.G1670038	PTET.51.1.G1670038	PTET.51.1.G1670038	PTETG16700003001	NA	-0.805129	-1.46957	0.64373	7.54207e-07	FALSE	TRUE	none
PTET.51.1.G0930117	PTET.51.1.G0930117	PTET.51.1.G0930117		NA	-0.0713135	-1.46924	1	0.00233843	FALSE	TRUE	none
PTET.51.1.G1030135	PTET.51.1.G1030135	PTET.51.1.G1030135		NA	-0.225005	-1.46899	1	2.24874e-05	FALSE	TRUE	Early repression
PTET.51.1.G1330120	PTET.51.1.G1330120	PTET.51.1.G1330120		Myb-like DNA-binding domain (PF00249.29)	-0.831214	-1.46643	0.832093	1.93823e-05	FALSE	TRUE	none
PTET.51.1.G5560042	PTET.51.1.G5560042	PTET.51.1.G5560042		Ribosomal L38e protein family (PF01781.16)	-0.26707	-1.46	1	4.54236e-06	FALSE	TRUE	Early repression
PTET.51.1.G0330107	PTET.51.1.G0330107	PTET.51.1.G0330107		NA	-0.346278	-1.4577	1	0.0314628	FALSE	TRUE	Early repression
PTET.51.1.G0840104	PTET.51.1.G0840104	PTET.51.1.G0840104		Nucleolar RNA-binding protein, Nop10p family (PF04135.10)	-0.254065	-1.45537	1	0.000924436	FALSE	TRUE	Early repression
PTET.51.1.G0260144	PTET.51.1.G0260144	PTET.51.1.G0260144	PTETG2600027001	NA	0.0845091	-1.45469	1	0.0320318	FALSE	TRUE	Early peak
PTET.51.1.G0550072	PTET.51.1.G0550072	PTET.51.1.G0550072		Ubiquitin family (PF00240.21)	-0.948821	-1.45357	0.208198	6.72017e-07	FALSE	TRUE	none
PTET.51.1.G0120251	PTET.51.1.G0120251	PTET.51.1.G0120251		NA	-1.37942	-1.44903	0.742176	0.035487	FALSE	TRUE	Late induction
PTET.51.1.G0020076	PTET.51.1.G0020076	PTET.51.1.G0020076		NA	0.297337	-1.44358	1	0.0159808	FALSE	TRUE	Early repression
PTET.51.1.G0870133	PTET.51.1.G0870133	PTET.51.1.G0870133		Alpha-kinase family (PF02816.16)	0.255131	-1.44023	1	0.000395824	FALSE	TRUE	Late peak
PTET.51.1.G1420123	PTET.51.1.G1420123	PTET.51.1.G1420123		Protein kinase domain (PF00069.23)	-0.589409	-1.43568	1	0.0224006	FALSE	TRUE	Late peak
PTET.51.1.G1170048	PTET.51.1.G1170048	PTET.51.1.G1170048		ATPase family associated with various cellular activities (AAA) (PF00004.27)	0.155851	-1.43211	1	0.00281381	FALSE	TRUE	none
PTET.51.1.G0550073	PTET.51.1.G0550073	PTET.51.1.G0550073		Ubiquitin family (PF00240.21)	-1.05499	-1.43176	0.122378	1.95825e-06	FALSE	TRUE	none
PTET.51.1.G1000036	PTET.51.1.G1000036	PTET.51.1.G1000036		NA	-0.293863	-1.43158	1	8.86838e-05	FALSE	TRUE	Early repression
PTET.51.1.G0170215	PTET.51.1.G0170215	PTET.51.1.G0170215		NA	-0.197946	-1.42807	1	0.00806461	FALSE	TRUE	none
PTET.51.1.G0580113	PTET.51.1.G0580113	PTET.51.1.G0580113		NUDIX domain (PF00293.26)	-0.645645	-1.42703	1	0.000109826	FALSE	TRUE	none
PTET.51.1.G1380068	PTET.51.1.G1380068	PTET.51.1.G1380068		Eukaryotic protein of unknown function (DUF1764) (PF08576.8)	-1.07867	-1.42547	0.404912	0.000188129	FALSE	TRUE	Early repression
PTET.51.1.G1720068	PTET.51.1.G1720068	PTET.51.1.G1720068		NA	-0.812349	-1.42341	1	0.000589188	FALSE	TRUE	none
PTET.51.1.G1470042	PTET.51.1.G1470042	PTET.51.1.G1470042	PTETG14700009001	HMG (high mobility group) box (PF00505.17)	0.417603	-1.42085	1	0.0213838	FALSE	TRUE	Early repression
PTET.51.1.G0570218	PTET.51.1.G0570218	PTET.51.1.G0570218		NA	-0.600553	-1.41368	1	0.00202161	FALSE	TRUE	Late repression
PTET.51.1.G1310032	PTET.51.1.G1310032	PTET.51.1.G1310032		NA	-0.829138	-1.41139	1	0.0348026	FALSE	TRUE	Late repression
PTET.51.1.G0080173	PTET.51.1.G0080173	PTET.51.1.G0080173		NA	0.108786	-1.40808	1	0.026285	FALSE	TRUE	Late repression
PTET.51.1.G2420002	PTET.51.1.G2420002	PTET.51.1.G2420002		NA	-0.0390496	-1.40753	1	0.035275	FALSE	TRUE	Late peak
PTET.51.1.G0760164	PTET.51.1.G0760164	PTET.51.1.G0760164		NA	-0.241332	-1.40737	1	0.00166544	FALSE	TRUE	Late peak
PTET.51.1.G0800163	PTET.51.1.G0800163	PTET.51.1.G0800163		NA	0.337639	-1.40675	1	0.00336616	FALSE	TRUE	none
PTET.51.1.G0130107	PTET.51.1.G0130107	PTET.51.1.G0130107		NA	0.053028	-1.40489	1	0.00846904	FALSE	TRUE	Late induction
PTET.51.1.G1390081	PTET.51.1.G1390081	PTET.51.1.G1390081		NA	0.56564	-1.40395	1	0.0296112	FALSE	TRUE	Late induction
PTET.51.1.G0550186	PTET.51.1.G0550186	PTET.51.1.G0550186		NA	-0.29548	-1.40359	1	0.00534838	FALSE	TRUE	none
PTET.51.1.G1320102	PTET.51.1.G1320102	PTET.51.1.G1320102		NA	-0.409571	-1.40332	1	0.0121695	FALSE	TRUE	none
PTET.51.1.G1680020	PTET.51.1.G1680020	PTET.51.1.G1680020		NA	-0.345022	-1.40034	1	5.62404e-06	FALSE	TRUE	Early repression
PTET.51.1.G1110070	PTET.51.1.G1110070	PTET.51.1.G1110070		NA	0.152781	-1.4	1	0.00186254	FALSE	TRUE	Early repression
PTET.51.1.G5560010	PTET.51.1.G5560010	PTET.51.1.G5560010		Polypeptide deformylase (PF01327.19)	-0.11862	-1.39992	1	0.00122309	FALSE	TRUE	Early repression
PTET.51.1.G0720063	PTET.51.1.G0720063	PTET.51.1.G0720063		CCT motif (PF06203.12)	0.926109	-1.39965	0.976097	0.00657048	FALSE	TRUE	none
PTET.51.1.G0090376	PTET.51.1.G0090376	PTET.51.1.G0090376		NA	-0.467736	-1.39845	1	0.00529845	FALSE	TRUE	Late repression
PTET.51.1.G0470146	PTET.51.1.G0470146	PTET.51.1.G0470146		Ribosomal protein S21e (PF01249.16)	0.209448	-1.39812	1	1.17039e-06	FALSE	TRUE	Early repression
PTET.51.1.G0400125	PTET.51.1.G0400125	PTET.51.1.G0400125		Protein kinase domain (PF00069.23)	-0.392376	-1.39601	1	0.000632517	FALSE	TRUE	Late peak
PTET.51.1.G0990044	PTET.51.1.G0990044	PTET.51.1.G0990044		Lipase (class 3) (PF01764.23)	-1.36602	-1.39529	0.013233	2.3659e-05	TRUE	TRUE	none
PTET.51.1.G0740019	PTET.51.1.G0740019	PTET.51.1.G0740019		NA	-0.340153	-1.39518	1	0.0032898	FALSE	TRUE	none
PTET.51.1.G0170212	PTET.51.1.G0170212	PTET.51.1.G0170212		Ribosomal L29e protein family (PF01779.15)	-0.372822	-1.39482	1	9.40028e-08	FALSE	TRUE	Early repression
PTET.51.1.G0230114	PTET.51.1.G0230114	PTET.51.1.G0230114		NA	-0.136869	-1.39201	1	0.0336506	FALSE	TRUE	none
PTET.51.1.G0730210	PTET.51.1.G0730210	PTET.51.1.G0730210		PH domain (PF00169.27)	-0.136038	-1.39195	1	0.000987451	FALSE	TRUE	Late repression
PTET.51.1.G0040382	PTET.51.1.G0040382	PTET.51.1.G0040382		NA	-0.406672	-1.3906	1	0.000692163	FALSE	TRUE	none
PTET.51.1.G1410058	PTET.51.1.G1410058	PTET.51.1.G1410058		NA	-0.596381	-1.38931	1	0.000992647	FALSE	TRUE	Late repression
PTET.51.1.G1130061	PTET.51.1.G1130061	PTET.51.1.G1130061		Intraflagellar transport complex B, subunit 20 (PF14931.4)	-0.0929255	-1.38908	1	0.0113717	FALSE	TRUE	none
PTET.51.1.G0530097	PTET.51.1.G0530097	PTET.51.1.G0530097		Protein kinase domain (PF00069.23)	-0.564116	-1.3888	1	0.0143255	FALSE	TRUE	Early peak
PTET.51.1.G0390243	PTET.51.1.G0390243	PTET.51.1.G0390243		Rab5-interacting protein (Rab5ip) (PF07019.10)	0.373902	-1.3875	1	0.000136005	FALSE	TRUE	none
PTET.51.1.G0700105	PTET.51.1.G0700105	PTET.51.1.G0700105		NA	-0.0393764	-1.38701	1	4.08663e-05	FALSE	TRUE	none
PTET.51.1.G1090049	PTET.51.1.G1090049	PTET.51.1.G1090049		NA	0.0724331	-1.38667	1	0.0270742	FALSE	TRUE	none
PTET.51.1.G1560093	PTET.51.1.G1560093	PTET.51.1.G1560093		Protein kinase domain (PF00069.23)	0.10387	-1.3866	1	0.0040593	FALSE	TRUE	Late repression
PTET.51.1.G1670044	PTET.51.1.G1670044	PTET.51.1.G1670044		NA	-0.106809	-1.38655	1	0.0316368	FALSE	TRUE	none
PTET.51.1.G1190082	PTET.51.1.G1190082	PTET.51.1.G1190082		Ribosomal protein S28e (PF01200.16)	-0.0234765	-1.38631	1	2.06537e-07	FALSE	TRUE	Early repression
PTET.51.1.G0030017	PTET.51.1.G0030017	PTET.51.1.G0030017		NA	-0.0213355	-1.38486	1	0.000389061	FALSE	TRUE	none
PTET.51.1.G0300026	PTET.51.1.G0300026	PTET.51.1.G0300026		NA	-0.0393352	-1.38486	1	0.016018	FALSE	TRUE	Late repression
PTET.51.1.G0050371	PTET.51.1.G0050371	PTET.51.1.G0050371		ATPase family associated with various cellular activities (AAA) (PF00004.27)	-0.14873	-1.3844	1	0.0149188	FALSE	TRUE	Late induction
PTET.51.1.G0150240	PTET.51.1.G0150240	PTET.51.1.G0150240		E2F/DP family winged-helix DNA-binding domain (PF02319.18)	0.429243	-1.38358	1	0.0483622	FALSE	TRUE	none
PTET.51.1.G0950156	PTET.51.1.G0950156	PTET.51.1.G0950156		NA	-1.00241	-1.38295	1	0.0343966	FALSE	TRUE	Late peak
PTET.51.1.G1050104	PTET.51.1.G1050104	PTET.51.1.G1050104		Ubiquitin carboxyl-terminal hydrolase (PF00443.27)	-1.11993	-1.38163	0.448926	0.000990155	FALSE	TRUE	Late peak
PTET.51.1.G1480065	PTET.51.1.G1480065	PTET.51.1.G1480065		NA	-0.213204	-1.37925	1	0.0039955	FALSE	TRUE	Early repression
PTET.51.1.G0380085	PTET.51.1.G0380085	PTET.51.1.G0380085		Ribosomal L39 protein (PF00832.18)	-0.0685508	-1.37876	1	2.57657e-05	FALSE	TRUE	Early repression
PTET.51.1.G0860206	PTET.51.1.G0860206	PTET.51.1.G0860206		NA	-0.751506	-1.37816	1	0.000194026	FALSE	TRUE	none
PTET.51.1.G1220104	PTET.51.1.G1220104	PTET.51.1.G1220104		Zinc finger, C3HC4 type (RING finger) (PF13920.4)	0.0636081	-1.37684	1	0.0451549	FALSE	TRUE	Intermediate peak
PTET.51.1.G0380074	PTET.51.1.G0380074	PTET.51.1.G0380074		NA	-0.998357	-1.37622	0.543737	0.000334649	FALSE	TRUE	none
PTET.51.1.G1520029	PTET.51.1.G1520029	PTET.51.1.G1520029	PTETG15200002001	Ubiquitin family (PF00240.21)	-0.428987	-1.37618	1	0.000233852	FALSE	TRUE	Early repression
PTET.51.1.G0150024	PTET.51.1.G0150024	PTET.51.1.G0150024		NA	-0.451708	-1.37534	1	0.0456915	FALSE	TRUE	Late repression
PTET.51.1.G0390204	PTET.51.1.G0390204	PTET.51.1.G0390204		NA	-0.824479	-1.37372	0.102643	3.94097e-09	FALSE	TRUE	none
PTET.51.1.G1470154	PTET.51.1.G1470154	PTET.51.1.G1470154		CHAP domain (PF05257.14)	0.00417916	-1.37343	1	0.0283785	FALSE	TRUE	Late induction
PTET.51.1.G1040115	PTET.51.1.G1040115	PTET.51.1.G1040115		NA	-0.404294	-1.37321	1	0.000109017	FALSE	TRUE	Early repression
PTET.51.1.G0020442	PTET.51.1.G0020442	PTET.51.1.G0020442		Chitin synthase (PF01644.15)	-1.58985	-1.37254	0.0984084	0.00666686	FALSE	TRUE	Late induction
PTET.51.1.G0710120	PTET.51.1.G0710120	PTET.51.1.G0710120		NA	-0.165094	-1.36846	1	0.00774835	FALSE	TRUE	none
PTET.51.1.G0720197	PTET.51.1.G0720197	PTET.51.1.G0720197		Papain family cysteine protease (PF00112.21)	-0.814535	-1.3678	1	0.00680243	FALSE	TRUE	none
PTET.51.1.G0900101	PTET.51.1.G0900101	PTET.51.1.G0900101		Elongation factor Tu GTP binding domain (PF00009.25)	-0.691482	-1.36715	1	0.0013235	FALSE	TRUE	Late peak
PTET.51.1.G0160277	PTET.51.1.G0160277	PTET.51.1.G0160277		NA	0.586857	-1.3664	1	0.0184293	FALSE	TRUE	none
PTET.51.1.G1320073	PTET.51.1.G1320073	PTET.51.1.G1320073		Ring finger domain (PF13639.4)	-0.531223	-1.36255	1	0.0495265	FALSE	TRUE	Early peak
PTET.51.1.G0640019	PTET.51.1.G0640019	PTET.51.1.G0640019		NA	-0.470735	-1.36026	1	0.0455912	FALSE	TRUE	none
PTET.51.1.G4450002	PTET.51.1.G4450002	PTET.51.1.G4450002		Ubiquitin family (PF00240.21)	-1.01262	-1.35763	0.300786	4.69821e-05	FALSE	TRUE	none
PTET.51.1.G0130379	PTET.51.1.G0130379	PTET.51.1.G0130379		NA	0.081771	-1.35584	1	0.0231401	FALSE	TRUE	Late repression
PTET.51.1.G0060196	PTET.51.1.G0060196	PTET.51.1.G0060196		Calcineurin-like phosphoesterase (PF00149.26)	-0.80205	-1.35546	1	0.00484575	FALSE	TRUE	Early peak
PTET.51.1.G0360248	PTET.51.1.G0360248	PTET.51.1.G0360248		NA	-0.182072	-1.3551	1	0.0307067	FALSE	TRUE	none
PTET.51.1.G0810143	PTET.51.1.G0810143	PTET.51.1.G0810143	PTETG8100007001	NA	-1.20109	-1.35233	0.00388678	2.59063e-07	TRUE	TRUE	none
PTET.51.1.G0860127	PTET.51.1.G0860127	PTET.51.1.G0860127		Ribosomal L39 protein (PF00832.18)	0.0420417	-1.35154	1	0.0036628	FALSE	TRUE	none
PTET.51.1.G0930160	PTET.51.1.G0930160	PTET.51.1.G0930160	PO2, PTETG9300007001	WD domain, G-beta repeat (PF00400.30)	-0.112094	-1.35035	1	0.0166016	FALSE	TRUE	Late repression
PTET.51.1.G0300137	PTET.51.1.G0300137	PTET.51.1.G0300137		Core histone H2A/H2B/H3/H4 (PF00125.22)	-0.141062	-1.34969	1	0.00430586	FALSE	TRUE	Early repression
PTET.51.1.G2780002	PTET.51.1.G2780002	PTET.51.1.G2780002		Hsp90 protein (PF00183.16)	-0.397566	-1.3495	1	0.00443056	FALSE	TRUE	Early repression
PTET.51.1.G1580077	PTET.51.1.G1580077	PTET.51.1.G1580077		Ribosomal L39 protein (PF00832.18)	-0.0335734	-1.34291	1	0.000691188	FALSE	TRUE	none
PTET.51.1.G0420187	PTET.51.1.G0420187	PTET.51.1.G0420187		NA	-0.0722971	-1.34247	1	0.0320769	FALSE	TRUE	Late repression
PTET.51.1.G1480146	PTET.51.1.G1480146	PTET.51.1.G1480146		SecE/Sec61-gamma subunits of protein translocation complex (PF00584.18)	-0.588813	-1.33828	1	0.0360743	FALSE	TRUE	Early repression
PTET.51.1.G0440133	PTET.51.1.G0440133	PTET.51.1.G0440133		NA	-0.310854	-1.3374	1	0.0130144	FALSE	TRUE	Late repression
PTET.51.1.G0400055	PTET.51.1.G0400055	PTET.51.1.G0400055		Core histone H2A/H2B/H3/H4 (PF00125.22)	-0.582417	-1.33674	1	0.018268	FALSE	TRUE	Early repression
PTET.51.1.G1000081	PTET.51.1.G1000081	PTET.51.1.G1000081		NA	0.200761	-1.33622	1	0.000377063	FALSE	TRUE	Late repression
PTET.51.1.G1680011	PTET.51.1.G1680011	PTET.51.1.G1680011	PTETG16800003001	NA	-1.41492	-1.33593	0.171909	0.00486354	FALSE	TRUE	none
PTET.51.1.G0090348	PTET.51.1.G0090348	PTET.51.1.G0090348		NA	-0.0794098	-1.33453	1	0.0352554	FALSE	TRUE	none
PTET.51.1.G0570212	PTET.51.1.G0570212	PTET.51.1.G0570212		Alpha-kinase family (PF02816.16)	-0.12694	-1.33402	1	0.0068389	FALSE	TRUE	none
PTET.51.1.G6090002	PTET.51.1.G6090002	PTET.51.1.G6090002		Ribosomal L39 protein (PF00832.18)	-0.124936	-1.33252	1	0.00183328	FALSE	TRUE	none
PTET.51.1.G0400138	PTET.51.1.G0400138	PTET.51.1.G0400138		NA	0.0555853	-1.3309	1	0.000297682	FALSE	TRUE	Early repression
PTET.51.1.G0150226	PTET.51.1.G0150226	PTET.51.1.G0150226		NA	0.0452224	-1.33081	1	0.0231401	FALSE	TRUE	none
PTET.51.1.G1290109	PTET.51.1.G1290109	PTET.51.1.G1290109		NA	-0.200688	-1.32281	1	0.016023	FALSE	TRUE	Early repression
PTET.51.1.G0380131	PTET.51.1.G0380131	PTET.51.1.G0380131		NA	-0.209286	-1.3212	1	0.00534838	FALSE	TRUE	none
PTET.51.1.G1790017	PTET.51.1.G1790017	PTET.51.1.G1790017		YEATS family (PF03366.14)	-0.890006	-1.32028	0.616491	0.000160967	FALSE	TRUE	none
PTET.51.1.G0590196	PTET.51.1.G0590196	PTET.51.1.G0590196		Dpy-30 motif (PF05186.11)	-0.470505	-1.31954	1	0.032818	FALSE	TRUE	none
PTET.51.1.G0890107	PTET.51.1.G0890107	PTET.51.1.G0890107		Ribosomal protein S28e (PF01200.16)	-0.156696	-1.31764	1	2.78942e-06	FALSE	TRUE	Early repression
PTET.51.1.G0590206	PTET.51.1.G0590206	PTET.51.1.G0590206		Cytochrome c oxidase assembly protein PET191 (PF10203.7)	0.000393709	-1.31718	1	0.000327107	FALSE	TRUE	Early repression
PTET.51.1.G0650079	PTET.51.1.G0650079	PTET.51.1.G0650079		NA	-0.0104901	-1.31584	1	0.0218785	FALSE	TRUE	none
PTET.51.1.G1450029	PTET.51.1.G1450029	PTET.51.1.G1450029		Protein of unknown function (DUF1674) (PF07896.10)	-0.00367247	-1.31381	1	0.000373196	FALSE	TRUE	Early repression
PTET.51.1.G1450019	PTET.51.1.G1450019	PTET.51.1.G1450019		Ring finger domain (PF13639.4)	-0.228732	-1.31326	1	0.0295345	FALSE	TRUE	Intermediate peak
PTET.51.1.G1280106	PTET.51.1.G1280106	PTET.51.1.G1280106		NA	-0.335477	-1.3124	1	0.00526421	FALSE	TRUE	Early repression
PTET.51.1.G3910001	PTET.51.1.G3910001	PTET.51.1.G3910001		Tetratricopeptide repeat (PF07719.15)	-1.19047	-1.31239	0.0984084	0.000192516	FALSE	TRUE	none
PTET.51.1.G0270046	PTET.51.1.G0270046	PTET.51.1.G0270046		NA	-1.10438	-1.31217	1	0.0285636	FALSE	TRUE	Late induction
PTET.51.1.G0410123	PTET.51.1.G0410123	PTET.51.1.G0410123		NA	-0.132417	-1.31144	1	2.26719e-05	FALSE	TRUE	none
PTET.51.1.G1680072	PTET.51.1.G1680072	PTET.51.1.G1680072		Vault protein inter-alpha-trypsin domain (PF08487.8)	-1.1599	-1.30911	0.152513	0.000270373	FALSE	TRUE	none
PTET.51.1.G1580087	PTET.51.1.G1580087	PTET.51.1.G1580087		NA	-0.308929	-1.30888	1	0.0292596	FALSE	TRUE	none
PTET.51.1.G0090355	PTET.51.1.G0090355	PTET.51.1.G0090355		YEATS family (PF03366.14)	0.104446	-1.30885	1	0.00994978	FALSE	TRUE	none
PTET.51.1.G0090201	PTET.51.1.G0090201	PTET.51.1.G0090201		NA	-0.432031	-1.30559	1	0.00927109	FALSE	TRUE	none
PTET.51.1.G0540006	PTET.51.1.G0540006	PTET.51.1.G0540006		NA	-0.0463197	-1.30432	1	0.00486354	FALSE	TRUE	none
PTET.51.1.G0240133	PTET.51.1.G0240133	PTET.51.1.G0240133	PTETG2400003001	Tubulin-tyrosine ligase family (PF03133.13)	-0.344031	-1.3043	1	0.0210915	FALSE	TRUE	Late repression
PTET.51.1.G1690046	PTET.51.1.G1690046	PTET.51.1.G1690046		NA	-0.68032	-1.30324	1	0.0471682	FALSE	TRUE	Late repression
PTET.51.1.G0590104	PTET.51.1.G0590104	PTET.51.1.G0590104		NA	0.0424206	-1.30195	1	0.00470152	FALSE	TRUE	Intermediate peak
PTET.51.1.G0910092	PTET.51.1.G0910092	PTET.51.1.G0910092		Glutaredoxin (PF00462.22)	-0.426763	-1.30163	1	0.00714465	FALSE	TRUE	none
PTET.51.1.G1010099	PTET.51.1.G1010099	PTET.51.1.G1010099		NA	-0.300282	-1.30155	1	0.00233519	FALSE	TRUE	Late repression
PTET.51.1.G0400247	PTET.51.1.G0400247	PTET.51.1.G0400247		NA	-0.774136	-1.30136	1	0.00152759	FALSE	TRUE	Late peak
PTET.51.1.G1070005	PTET.51.1.G1070005	PTET.51.1.G1070005		Alpha-kinase family (PF02816.16)	-0.209038	-1.29924	1	5.32904e-06	FALSE	TRUE	none
PTET.51.1.G1220021	PTET.51.1.G1220021	PTET.51.1.G1220021		Peptidase C65 Otubain (PF10275.7)	-0.0107492	-1.29889	1	0.0141348	FALSE	TRUE	none
PTET.51.1.G0120043	PTET.51.1.G0120043	PTET.51.1.G0120043		NA	0.146166	-1.29722	1	0.00496629	FALSE	TRUE	none
PTET.51.1.G1490093	PTET.51.1.G1490093	PTET.51.1.G1490093		Domain of unknown function (DUF4615) (PF15393.4)	-0.000175652	-1.29653	1	0.00067903	FALSE	TRUE	Early repression
PTET.51.1.G0130216	PTET.51.1.G0130216	PTET.51.1.G0130216		NA	-0.565902	-1.29616	1	0.000272997	FALSE	TRUE	none
PTET.51.1.G5560081	PTET.51.1.G5560081	PTET.51.1.G5560081		NA	0.272642	-1.29613	1	0.00303201	FALSE	TRUE	Late induction
PTET.51.1.G0340057	PTET.51.1.G0340057	PTET.51.1.G0340057		Ribosome associated membrane protein RAMP4 (PF06624.10)	-0.154429	-1.29567	1	0.0478851	FALSE	TRUE	Late repression
PTET.51.1.G0060111	PTET.51.1.G0060111	PTET.51.1.G0060111		NA	-0.00224355	-1.29532	1	0.0405518	FALSE	TRUE	Late repression
PTET.51.1.G0130220	PTET.51.1.G0130220	PTET.51.1.G0130220		NA	0.0828519	-1.29502	1	0.0423954	FALSE	TRUE	Late peak
PTET.51.1.G0210229	PTET.51.1.G0210229	PTET.51.1.G0210229		60s Acidic ribosomal protein (PF00428.17)	0.182747	-1.29312	1	1.21534e-05	FALSE	TRUE	Early repression
PTET.51.1.G0850127	PTET.51.1.G0850127	PTET.51.1.G0850127		NA	0.0943733	-1.29052	1	0.00505279	FALSE	TRUE	Early repression
PTET.51.1.G1230133	PTET.51.1.G1230133	PTET.51.1.G1230133		Ribosomal protein L37e (PF01907.17)	-0.0399116	-1.28969	1	2.28635e-07	FALSE	TRUE	none
PTET.51.1.G0920161	PTET.51.1.G0920161	PTET.51.1.G0920161		NA	-1.27631	-1.28651	0.304231	0.00746918	FALSE	TRUE	Late induction
PTET.51.1.G0990039	PTET.51.1.G0990039	PTET.51.1.G0990039		Putative RNA methyltransferase (PF02598.15)	-0.684026	-1.28381	1	0.0323198	FALSE	TRUE	Early repression
PTET.51.1.G1040070	PTET.51.1.G1040070	PTET.51.1.G1040070		NA	-0.0741152	-1.28317	1	0.0453379	FALSE	TRUE	none
PTET.51.1.G1060139	PTET.51.1.G1060139	PTET.51.1.G1060139		NA	-0.793062	-1.28264	1	0.00219069	FALSE	TRUE	none
PTET.51.1.G1110172	PTET.51.1.G1110172	PTET.51.1.G1110172		NA	-0.584019	-1.28219	1	0.019741	FALSE	TRUE	none
PTET.51.1.G0190149	PTET.51.1.G0190149	PTET.51.1.G0190149		NA	-0.327386	-1.28117	1	0.0273813	FALSE	TRUE	Early repression
PTET.51.1.G0770022	PTET.51.1.G0770022	PTET.51.1.G0770022		NA	-0.942772	-1.27975	1	0.045922	FALSE	TRUE	Late induction
PTET.51.1.G1100019	PTET.51.1.G1100019	PTET.51.1.G1100019		Reactive mitochondrial oxygen species modulator 1 (PF10247.7)	-0.136592	-1.27873	1	0.000249679	FALSE	TRUE	Early repression
PTET.51.1.G0930058	PTET.51.1.G0930058	PTET.51.1.G0930058		NA	-0.981182	-1.27571	1	0.0145737	FALSE	TRUE	Late peak
PTET.51.1.G1220041	PTET.51.1.G1220041	PTET.51.1.G1220041		NA	-0.897215	-1.27529	1	0.0316878	FALSE	TRUE	Late repression
PTET.51.1.G0540251	PTET.51.1.G0540251	PTET.51.1.G0540251		Protein kinase domain (PF00069.23)	-1.08385	-1.27381	0.333701	0.000909862	FALSE	TRUE	Late induction
PTET.51.1.G1440102	PTET.51.1.G1440102	PTET.51.1.G1440102		Ribosomal L38e protein family (PF01781.16)	-0.28619	-1.27315	1	1.16533e-06	FALSE	TRUE	none
PTET.51.1.G1380031	PTET.51.1.G1380031	PTET.51.1.G1380031		NA	0.0399136	-1.27314	1	0.0234709	FALSE	TRUE	none
PTET.51.1.G0630246	PTET.51.1.G0630246	PTET.51.1.G0630246		Anaphase-promoting complex, cyclosome, subunit 3 (PF12895.5)	-0.0087991	-1.27271	1	0.0377355	FALSE	TRUE	none
PTET.51.1.G0150152	PTET.51.1.G0150152	PTET.51.1.G0150152	PTETG1500004001	NA	-0.134393	-1.27216	1	0.0153562	FALSE	TRUE	none
PTET.51.1.G1230041	PTET.51.1.G1230041	PTET.51.1.G1230041		NA	-0.654764	-1.27214	0.935244	6.54489e-06	FALSE	TRUE	none
PTET.51.1.G1450090	PTET.51.1.G1450090	PTET.51.1.G1450090		NA	-0.260419	-1.27066	1	0.000121277	FALSE	TRUE	Early repression
PTET.51.1.G1270079	PTET.51.1.G1270079	PTET.51.1.G1270079		NA	-0.219516	-1.26981	1	0.000211751	FALSE	TRUE	none
PTET.51.1.G0260225	PTET.51.1.G0260225	PTET.51.1.G0260225		NA	0.155359	-1.26926	1	0.0349197	FALSE	TRUE	none
PTET.51.1.G1270057	PTET.51.1.G1270057	PTET.51.1.G1270057		NA	0.256247	-1.2679	1	0.0398961	FALSE	TRUE	none
PTET.51.1.G0410031	PTET.51.1.G0410031	PTET.51.1.G0410031		Ribosomal protein S14p/S29e (PF00253.19)	0.0668116	-1.26402	1	9.38794e-05	FALSE	TRUE	Early repression
PTET.51.1.G0650032	PTET.51.1.G0650032	PTET.51.1.G0650032		NA	-0.347655	-1.264	1	0.0130992	FALSE	TRUE	Early repression
PTET.51.1.G1390116	PTET.51.1.G1390116	PTET.51.1.G1390116		NA	-0.219608	-1.26376	1	0.00927186	FALSE	TRUE	none
PTET.51.1.G0380097	PTET.51.1.G0380097	PTET.51.1.G0380097		MCM2/3/5 family (PF00493.21)	0.152356	-1.26341	1	0.00864269	FALSE	TRUE	none
PTET.51.1.G0560201	PTET.51.1.G0560201	PTET.51.1.G0560201		Giardia variant-specific surface protein (PF03302.11)	-1.94456	-1.26341	0.00468741	0.0143684	TRUE	TRUE	Early repression
PTET.51.1.G0260204	PTET.51.1.G0260204	PTET.51.1.G0260204		NA	-0.268674	-1.26065	1	2.15309e-05	FALSE	TRUE	none
PTET.51.1.G0760163	PTET.51.1.G0760163	PTET.51.1.G0760163		NA	-0.277978	-1.25736	1	0.00714465	FALSE	TRUE	Late peak
PTET.51.1.G1090078	PTET.51.1.G1090078	PTET.51.1.G1090078		NA	-0.306552	-1.25687	1	0.0164689	FALSE	TRUE	Late repression
PTET.51.1.G0630245	PTET.51.1.G0630245	PTET.51.1.G0630245		CHAP domain (PF05257.14)	-0.744872	-1.25549	1	0.0198976	FALSE	TRUE	none
PTET.51.1.G0670198	PTET.51.1.G0670198	PTET.51.1.G0670198		NA	-0.699215	-1.25421	1	0.0206977	FALSE	TRUE	none
PTET.51.1.G0980114	PTET.51.1.G0980114	PTET.51.1.G0980114		PX domain (PF00787.22)	-0.25941	-1.25338	1	0.0420908	FALSE	TRUE	Early peak
PTET.51.1.G0220013	PTET.51.1.G0220013	PTET.51.1.G0220013		NA	0.0517605	-1.25104	1	0.0420908	FALSE	TRUE	Intermediate peak
PTET.51.1.G0440054	PTET.51.1.G0440054	PTET.51.1.G0440054		Leucine-rich repeat (PF14580.4)	0.191861	-1.24873	1	0.00176394	FALSE	TRUE	Early repression
PTET.51.1.G0190064	PTET.51.1.G0190064	PTET.51.1.G0190064		NA	-0.293779	-1.2486	1	0.000350722	FALSE	TRUE	none
PTET.51.1.G0890049	PTET.51.1.G0890049	PTET.51.1.G0890049		Intraflagellar transport complex B protein 46 C terminal (PF12317.6)	-0.904261	-1.24817	0.902028	0.00315326	FALSE	TRUE	none
PTET.51.1.G1180115	PTET.51.1.G1180115	PTET.51.1.G1180115		NA	-0.57486	-1.24784	1	0.00410685	FALSE	TRUE	none
PTET.51.1.G0310073	PTET.51.1.G0310073	PTET.51.1.G0310073		NA	-0.297857	-1.2478	1	0.000249465	FALSE	TRUE	Early repression
PTET.51.1.G0950022	PTET.51.1.G0950022	PTET.51.1.G0950022		Double-stranded DNA-binding domain (PF01984.18)	-0.420596	-1.24651	1	0.0016893	FALSE	TRUE	Late repression
PTET.51.1.G0030188	PTET.51.1.G0030188	PTET.51.1.G0030188		Uncharacterized conserved protein (DUF2039) (PF10217.7)	0.242696	-1.24575	1	0.00797745	FALSE	TRUE	Early repression
PTET.51.1.G0840170	PTET.51.1.G0840170	PTET.51.1.G0840170		NA	-0.340182	-1.24565	1	1.80913e-07	FALSE	TRUE	Early repression
PTET.51.1.G0430044	PTET.51.1.G0430044	PTET.51.1.G0430044		NA	0.172377	-1.24486	1	0.000927144	FALSE	TRUE	none
PTET.51.1.G1660068	PTET.51.1.G1660068	PTET.51.1.G1660068	cam6-1	EF hand (PF00036.30)	-0.325531	-1.24468	1	0.00551247	FALSE	TRUE	none
PTET.51.1.G0580103	PTET.51.1.G0580103	PTET.51.1.G0580103		NA	0.0322432	-1.24434	1	8.12721e-05	FALSE	TRUE	Early repression
PTET.51.1.G1300085	PTET.51.1.G1300085	PTET.51.1.G1300085		Ribosomal L39 protein (PF00832.18)	-0.146812	-1.24423	1	0.00211347	FALSE	TRUE	none
PTET.51.1.G0080402	PTET.51.1.G0080402	PTET.51.1.G0080402		Cytochrome C oxidase copper chaperone (COX17) (PF05051.11)	-0.53109	-1.24138	1	0.0255655	FALSE	TRUE	Early repression
PTET.51.1.G0150125	PTET.51.1.G0150125	PTET.51.1.G0150125		NA	0.21389	-1.23851	1	0.0101262	FALSE	TRUE	Late peak
PTET.51.1.G0190139	PTET.51.1.G0190139	PTET.51.1.G0190139		NA	-0.0531451	-1.23802	1	0.0407727	FALSE	TRUE	Late repression
PTET.51.1.G0740174	PTET.51.1.G0740174	PTET.51.1.G0740174		NA	-0.123309	-1.23609	1	0.0131611	FALSE	TRUE	Early repression
PTET.51.1.G0080248	PTET.51.1.G0080248	PTET.51.1.G0080248		Ribosomal protein S14p/S29e (PF00253.19)	-0.0268927	-1.23576	1	9.19953e-05	FALSE	TRUE	Early repression
PTET.51.1.G0750083	PTET.51.1.G0750083	PTET.51.1.G0750083		Ribosomal protein L44 (PF00935.17)	-0.0478518	-1.23539	1	0.000157003	FALSE	TRUE	Early repression
PTET.51.1.G0660169	PTET.51.1.G0660169	PTET.51.1.G0660169		Urm1 (Ubiquitin related modifier) (PF09138.9)	-0.187296	-1.23504	1	0.000133843	FALSE	TRUE	Early repression
PTET.51.1.G0920083	PTET.51.1.G0920083	PTET.51.1.G0920083		Protein kinase domain (PF00069.23)	-0.323395	-1.23446	1	0.00498244	FALSE	TRUE	Late peak
PTET.51.1.G0570206	PTET.51.1.G0570206	PTET.51.1.G0570206		Tetratricopeptide repeat (PF00515.26)	-0.386973	-1.23374	1	0.00120562	FALSE	TRUE	Late peak
PTET.51.1.G0560153	PTET.51.1.G0560153	PTET.51.1.G0560153		ABC-2 type transporter (PF01061.22)	-0.380618	-1.23357	1	0.0117624	FALSE	TRUE	none
PTET.51.1.G0610075	PTET.51.1.G0610075	PTET.51.1.G0610075		NA	-0.319972	-1.23356	1	0.000230656	FALSE	TRUE	Late repression
PTET.51.1.G0930102	PTET.51.1.G0930102	PTET.51.1.G0930102		AhpC/TSA family (PF00578.19)	-0.395412	-1.23326	1	6.46252e-05	FALSE	TRUE	Early repression
PTET.51.1.G0930109	PTET.51.1.G0930109	PTET.51.1.G0930109		Protein kinase domain (PF00069.23)	-0.188313	-1.23147	1	0.0193172	FALSE	TRUE	Late peak
PTET.51.1.G0250171	PTET.51.1.G0250171	PTET.51.1.G0250171		Core histone H2A/H2B/H3/H4 (PF00125.22)	-0.489973	-1.23066	1	0.0103683	FALSE	TRUE	Early repression
PTET.51.1.G0780042	PTET.51.1.G0780042	PTET.51.1.G0780042		NA	-0.415697	-1.22925	1	0.0211733	FALSE	TRUE	none
PTET.51.1.G0270238	PTET.51.1.G0270238	PTET.51.1.G0270238		NA	0.0675215	-1.22802	1	0.0436628	FALSE	TRUE	Early repression
PTET.51.1.G1090056	PTET.51.1.G1090056	PTET.51.1.G1090056		NA	0.202345	-1.22746	1	0.0448967	FALSE	TRUE	Intermediate peak
PTET.51.1.G0140232	PTET.51.1.G0140232	PTET.51.1.G0140232		Complex 1 protein (LYR family) (PF05347.13)	-0.13411	-1.22714	1	0.00163792	FALSE	TRUE	Late repression
PTET.51.1.G0630012	PTET.51.1.G0630012	PTET.51.1.G0630012		NA	-0.0474412	-1.22507	1	0.0133817	FALSE	TRUE	Late repression
PTET.51.1.G0450314	PTET.51.1.G0450314	PTET.51.1.G0450314		MCM2/3/5 family (PF00493.21)	-0.165442	-1.22454	1	0.00556533	FALSE	TRUE	Early repression
PTET.51.1.G0670037	PTET.51.1.G0670037	PTET.51.1.G0670037		NA	-0.665236	-1.22377	1	0.0367696	FALSE	TRUE	Late induction
PTET.51.1.G0420180	PTET.51.1.G0420180	PTET.51.1.G0420180		Mitochondrial large subunit ribosomal protein (Img2) (PF05046.12)	0.186051	-1.2233	1	0.0224347	FALSE	TRUE	Early repression
PTET.51.1.G0020364	PTET.51.1.G0020364	PTET.51.1.G0020364		NA	-0.213833	-1.22279	1	0.0422902	FALSE	TRUE	none
PTET.51.1.G0390122	PTET.51.1.G0390122	PTET.51.1.G0390122		NA	-0.146093	-1.22261	1	0.0126852	FALSE	TRUE	Early repression
PTET.51.1.G1350005	PTET.51.1.G1350005	PTET.51.1.G1350005		Ribosomal L28e protein family (PF01778.15)	-0.0913434	-1.2212	1	0.00240608	FALSE	TRUE	Early repression
PTET.51.1.G1470089	PTET.51.1.G1470089	PTET.51.1.G1470089		NA	-0.201529	-1.22079	1	0.00428866	FALSE	TRUE	Early repression
PTET.51.1.G0720102	PTET.51.1.G0720102	PTET.51.1.G0720102		NA	-0.612574	-1.21963	1	0.0336506	FALSE	TRUE	Early repression
PTET.51.1.G0220085	PTET.51.1.G0220085	PTET.51.1.G0220085		Ribosomal protein S30 (PF04758.12)	-0.222445	-1.21932	1	0.00203761	FALSE	TRUE	Early repression
PTET.51.1.G1150130	PTET.51.1.G1150130	PTET.51.1.G1150130		PAP2 superfamily (PF01569.19)	-0.132975	-1.2178	1	0.0371138	FALSE	TRUE	none
PTET.51.1.G1400010	PTET.51.1.G1400010	PTET.51.1.G1400010		Tubulin binding cofactor A (PF02970.14)	0.510856	-1.21661	1	0.0478851	FALSE	TRUE	none
PTET.51.1.G0860181	PTET.51.1.G0860181	PTET.51.1.G0860181		NA	-0.266652	-1.21154	1	0.00132457	FALSE	TRUE	none
PTET.51.1.G0510160	PTET.51.1.G0510160	PTET.51.1.G0510160		LUC7 N_terminus (PF03194.13)	-0.453026	-1.20786	1	0.00187231	FALSE	TRUE	Early repression
PTET.51.1.G0150229	PTET.51.1.G0150229	PTET.51.1.G0150229		NA	-0.424745	-1.2051	1	0.0447757	FALSE	TRUE	none
PTET.51.1.G0580114	PTET.51.1.G0580114	PTET.51.1.G0580114		Ubiquitin carboxyl-terminal hydrolase (PF00443.27)	-0.703219	-1.20467	0.497367	1.18068e-06	FALSE	TRUE	Early repression
PTET.51.1.G0300024	PTET.51.1.G0300024	PTET.51.1.G0300024		NA	0.142737	-1.20433	1	0.0349568	FALSE	TRUE	none
PTET.51.1.G0380013	PTET.51.1.G0380013	PTET.51.1.G0380013		NA	-0.372913	-1.20418	1	8.65977e-05	FALSE	TRUE	Late repression
PTET.51.1.G0040359	PTET.51.1.G0040359	PTET.51.1.G0040359		NA	0.169382	-1.20392	1	0.00523591	FALSE	TRUE	none
PTET.51.1.G0580137	PTET.51.1.G0580137	PTET.51.1.G0580137		NA	0.120966	-1.20356	1	5.66859e-06	FALSE	TRUE	none
PTET.51.1.G1720058	PTET.51.1.G1720058	PTET.51.1.G1720058		NA	-0.494306	-1.20343	1	0.0257793	FALSE	TRUE	none
PTET.51.1.G0020511	PTET.51.1.G0020511	PTET.51.1.G0020511		NA	-0.173193	-1.20315	1	0.0100811	FALSE	TRUE	Late repression
PTET.51.1.G1230069	PTET.51.1.G1230069	PTET.51.1.G1230069		Ribosomal L38e protein family (PF01781.16)	-0.355037	-1.2023	1	2.07386e-07	FALSE	TRUE	none
PTET.51.1.G1620042	PTET.51.1.G1620042	PTET.51.1.G1620042		Domain of unknown function (DUF4558) (PF15104.4)	-0.189733	-1.20035	1	0.00544046	FALSE	TRUE	Late repression
PTET.51.1.G0570072	PTET.51.1.G0570072	PTET.51.1.G0570072		NA	-0.908916	-1.19899	0.23392	0.000182432	FALSE	TRUE	Late peak
PTET.51.1.G1290149	PTET.51.1.G1290149	PTET.51.1.G1290149	PTETG12900003001	NA	0.0105623	-1.19568	1	0.00418371	FALSE	TRUE	Late repression
PTET.51.1.G0280210	PTET.51.1.G0280210	PTET.51.1.G0280210		NA	-0.361962	-1.19481	1	0.00111635	FALSE	TRUE	none
PTET.51.1.G1930003	PTET.51.1.G1930003	PTET.51.1.G1930003		NA	-0.740883	-1.19354	1	0.0264635	FALSE	TRUE	Late induction
PTET.51.1.G0110067	PTET.51.1.G0110067	PTET.51.1.G0110067		DSS1/SEM1 family (PF05160.11)	-0.101705	-1.19347	1	0.0142764	FALSE	TRUE	Late repression
PTET.51.1.G0530224	PTET.51.1.G0530224	PTET.51.1.G0530224		Protein kinase domain (PF00069.23)	-0.0866487	-1.19254	1	0.0150088	FALSE	TRUE	Late induction
PTET.51.1.G0600171	PTET.51.1.G0600171	PTET.51.1.G0600171		EF hand (PF00036.30)	-0.186875	-1.19064	1	0.00069993	FALSE	TRUE	none
PTET.51.1.G0140082	PTET.51.1.G0140082	PTET.51.1.G0140082		Ribosomal protein S14p/S29e (PF00253.19)	0.251771	-1.19049	1	0.0125307	FALSE	TRUE	none
PTET.51.1.G1010040	PTET.51.1.G1010040	PTET.51.1.G1010040		NA	0.141882	-1.1881	1	0.0481972	FALSE	TRUE	Late repression
PTET.51.1.G0830181	PTET.51.1.G0830181	PTET.51.1.G0830181		Protein of unknown function (DUF1279) (PF06916.11)	-0.0910418	-1.18614	1	0.0183524	FALSE	TRUE	Early repression
PTET.51.1.G1630058	PTET.51.1.G1630058	PTET.51.1.G1630058		NA	-0.1493	-1.18481	1	0.0327354	FALSE	TRUE	Early repression
PTET.51.1.G0500129	PTET.51.1.G0500129	PTET.51.1.G0500129		NA	0.0712192	-1.18385	1	0.00636313	FALSE	TRUE	Late repression
PTET.51.1.G1230060	PTET.51.1.G1230060	PTET.51.1.G1230060		Tetratricopeptide repeat (PF00515.26)	-0.615633	-1.1838	1	0.00853109	FALSE	TRUE	Late induction
PTET.51.1.G1530026	PTET.51.1.G1530026	PTET.51.1.G1530026		NA	0.0542619	-1.18295	1	0.000157534	FALSE	TRUE	none
PTET.51.1.G0380125	PTET.51.1.G0380125	PTET.51.1.G0380125		NA	-0.969323	-1.18022	1	0.0238257	FALSE	TRUE	Early repression
PTET.51.1.G1380098	PTET.51.1.G1380098	PTET.51.1.G1380098		Tim17/Tim22/Tim23/Pmp24 family (PF02466.17)	-0.408184	-1.17916	1	0.000767507	FALSE	TRUE	Early repression
PTET.51.1.G0540110	PTET.51.1.G0540110	PTET.51.1.G0540110		MORN repeat (PF02493.18)	0.177371	-1.17694	1	0.00255932	FALSE	TRUE	none
PTET.51.1.G0560142	PTET.51.1.G0560142	PTET.51.1.G0560142		NA	-1.75038	-1.17686	0.0103391	0.0158358	TRUE	TRUE	Late repression
PTET.51.1.G0700047	PTET.51.1.G0700047	PTET.51.1.G0700047		Lipase (class 3) (PF01764.23)	-1.03083	-1.17613	0.908244	0.0198597	FALSE	TRUE	Early repression
PTET.51.1.G0080059	PTET.51.1.G0080059	PTET.51.1.G0080059	N6MA04	MT-A70 (PF05063.12)	-0.14733	-1.17537	1	0.014877	FALSE	TRUE	Early repression
PTET.51.1.G1790036	PTET.51.1.G1790036	PTET.51.1.G1790036		NA	0.0558158	-1.17533	1	0.043776	FALSE	TRUE	none
PTET.51.1.G1550030	PTET.51.1.G1550030	PTET.51.1.G1550030		NA	-1.0679	-1.1736	0.725659	0.0145737	FALSE	TRUE	none
PTET.51.1.G1710072	PTET.51.1.G1710072	PTET.51.1.G1710072		NA	-0.0131668	-1.17278	1	0.010135	FALSE	TRUE	none
PTET.51.1.G1440064	PTET.51.1.G1440064	PTET.51.1.G1440064		NA	-0.240126	-1.17255	1	0.025881	FALSE	TRUE	none
PTET.51.1.G1640033	PTET.51.1.G1640033	PTET.51.1.G1640033		LSM domain (PF01423.20)	-0.114343	-1.17193	1	1.41904e-05	FALSE	TRUE	Early repression
PTET.51.1.G0780062	PTET.51.1.G0780062	PTET.51.1.G0780062		NA	-0.511823	-1.16988	1	0.00988698	FALSE	TRUE	Late repression
PTET.51.1.G1360108	PTET.51.1.G1360108	PTET.51.1.G1360108		Glycosyl hydrolase 108 (PF05838.10)	-0.176276	-1.16974	1	0.027831	FALSE	TRUE	none
PTET.51.1.G0030227	PTET.51.1.G0030227	PTET.51.1.G0030227		NA	-0.0374248	-1.16791	1	0.00285441	FALSE	TRUE	Early repression
PTET.51.1.G0450057	PTET.51.1.G0450057	PTET.51.1.G0450057		Tesmin/TSO1-like CXC domain, cysteine-rich domain (PF03638.13)	-0.493874	-1.16538	1	0.0351144	FALSE	TRUE	Late repression
PTET.51.1.G0550002	PTET.51.1.G0550002	PTET.51.1.G0550002		NA	-0.254148	-1.1649	1	0.00265258	FALSE	TRUE	none
PTET.51.1.G0450329	PTET.51.1.G0450329	PTET.51.1.G0450329		NA	-0.208608	-1.16417	1	0.0233779	FALSE	TRUE	Late repression
PTET.51.1.G1280089	PTET.51.1.G1280089	PTET.51.1.G1280089		NA	-0.383889	-1.16081	1	3.32251e-12	FALSE	TRUE	Early repression
PTET.51.1.G0610148	PTET.51.1.G0610148	PTET.51.1.G0610148		NA	0.0714677	-1.16033	1	0.029631	FALSE	TRUE	Late repression
PTET.51.1.G1130079	PTET.51.1.G1130079	PTET.51.1.G1130079		NA	-0.993942	-1.16009	1	0.040351	FALSE	TRUE	Early peak
PTET.51.1.G0990129	PTET.51.1.G0990129	PTET.51.1.G0990129		Chitin synthase (PF01644.15)	-1.20183	-1.1597	0.290539	0.00788946	FALSE	TRUE	Early repression
PTET.51.1.G0350081	PTET.51.1.G0350081	PTET.51.1.G0350081		Myosin-like coiled-coil protein (PF09728.7)	-0.427073	-1.15613	1	0.000813481	FALSE	TRUE	Early repression
PTET.51.1.G1230135	PTET.51.1.G1230135	PTET.51.1.G1230135		NA	-0.321731	-1.15593	1	0.0139744	FALSE	TRUE	Late peak
PTET.51.1.G0380249	PTET.51.1.G0380249	PTET.51.1.G0380249		SART-1 family (PF03343.11)	-0.570305	-1.15419	1	0.00677353	FALSE	TRUE	none
PTET.51.1.G0100062	PTET.51.1.G0100062	PTET.51.1.G0100062		NA	-0.146954	-1.15294	1	0.0459547	FALSE	TRUE	none
PTET.51.1.G0950010	PTET.51.1.G0950010	PTET.51.1.G0950010		NA	-0.067832	-1.15228	1	0.000223683	FALSE	TRUE	Early repression
PTET.51.1.G1690052	PTET.51.1.G1690052	PTET.51.1.G1690052		Ribosomal L38e protein family (PF01781.16)	-0.40772	-1.15228	1	3.20945e-05	FALSE	TRUE	Early repression
PTET.51.1.G0720003	PTET.51.1.G0720003	PTET.51.1.G0720003		MORN repeat (PF02493.18)	-0.287303	-1.15171	1	0.00239564	FALSE	TRUE	none
PTET.51.1.G0550013	PTET.51.1.G0550013	PTET.51.1.G0550013		Calpain family cysteine protease (PF00648.19)	-0.885775	-1.15024	1	0.0213632	FALSE	TRUE	none
PTET.51.1.G1360011	PTET.51.1.G1360011	PTET.51.1.G1360011		Protein phosphatase 2C (PF00481.19)	-0.125701	-1.14869	1	0.00202574	FALSE	TRUE	none
PTET.51.1.G0960026	PTET.51.1.G0960026	PTET.51.1.G0960026		Protein of unknown function (DUF2778) (PF10908.6)	-0.697429	-1.14809	0.57763	9.66722e-06	FALSE	TRUE	none
PTET.51.1.G2660004	PTET.51.1.G2660004	PTET.51.1.G2660004		EF hand (PF00036.30)	-0.308514	-1.14757	1	0.00227984	FALSE	TRUE	none
PTET.51.1.G0920113	PTET.51.1.G0920113	PTET.51.1.G0920113		NA	-0.471118	-1.14734	1	0.0154211	FALSE	TRUE	none
PTET.51.1.G0390038	PTET.51.1.G0390038	PTET.51.1.G0390038	PTETG3900007001	Ubiquitin-conjugating enzyme (PF00179.24)	-0.546927	-1.14631	1	0.000749373	FALSE	TRUE	Early repression
PTET.51.1.G0860115	PTET.51.1.G0860115	PTET.51.1.G0860115		NA	-0.260257	-1.14591	1	0.0358629	FALSE	TRUE	none
PTET.51.1.G0500079	PTET.51.1.G0500079	PTET.51.1.G0500079		MCM2/3/5 family (PF00493.21)	0.25085	-1.14556	1	0.00484866	FALSE	TRUE	Early repression
PTET.51.1.G0240149	PTET.51.1.G0240149	PTET.51.1.G0240149	PTETG2400005001	DHHC palmitoyltransferase (PF01529.18)	-0.0977982	-1.14503	1	0.0137552	FALSE	TRUE	Late repression
PTET.51.1.G0440231	PTET.51.1.G0440231	PTET.51.1.G0440231		NA	0.509587	-1.14488	1	0.0131828	FALSE	TRUE	none
PTET.51.1.G0500086	PTET.51.1.G0500086	PTET.51.1.G0500086		NA	0.337416	-1.14463	1	0.0289966	FALSE	TRUE	Early repression
PTET.51.1.G0250084	PTET.51.1.G0250084	PTET.51.1.G0250084		NA	-0.106712	-1.14349	1	0.0456469	FALSE	TRUE	none
PTET.51.1.G0370213	PTET.51.1.G0370213	PTET.51.1.G0370213		Myosin-like coiled-coil protein (PF09728.7)	-0.483486	-1.14302	1	0.00205378	FALSE	TRUE	Early repression
PTET.51.1.G0680112	PTET.51.1.G0680112	PTET.51.1.G0680112	rab_C21	Ras family (PF00071.20)	0.0014299	-1.14247	1	0.00157978	FALSE	TRUE	none
PTET.51.1.G0560051	PTET.51.1.G0560051	PTET.51.1.G0560051		Papain family cysteine protease (PF00112.21)	-0.640306	-1.14183	1	0.0392805	FALSE	TRUE	none
PTET.51.1.G1550133	PTET.51.1.G1550133	PTET.51.1.G1550133	PTETG15500009001	NA	-0.143587	-1.13947	1	0.0203925	FALSE	TRUE	none
PTET.51.1.G0540256	PTET.51.1.G0540256	PTET.51.1.G0540256		NA	-0.393058	-1.13934	1	0.00633211	FALSE	TRUE	Late repression
PTET.51.1.G5560067	PTET.51.1.G5560067	PTET.51.1.G5560067		NA	-0.939851	-1.13909	0.26493	0.000269514	FALSE	TRUE	none
PTET.51.1.G1060175	PTET.51.1.G1060175	PTET.51.1.G1060175		MORN repeat (PF02493.18)	-0.145878	-1.13897	1	0.0141137	FALSE	TRUE	Late repression
PTET.51.1.G1040153	PTET.51.1.G1040153	PTET.51.1.G1040153		RIB43A (PF05914.10)	-0.232428	-1.13865	1	0.00152696	FALSE	TRUE	Late repression
PTET.51.1.G0990120	PTET.51.1.G0990120	PTET.51.1.G0990120		MCM2/3/5 family (PF00493.21)	-0.281526	-1.13605	1	0.00980546	FALSE	TRUE	Early repression
PTET.51.1.G0070294	PTET.51.1.G0070294	PTET.51.1.G0070294		NA	0.131332	-1.13566	1	0.0357648	FALSE	TRUE	none
PTET.51.1.G0270043	PTET.51.1.G0270043	PTET.51.1.G0270043		NA	-0.153832	-1.13468	1	0.000805534	FALSE	TRUE	none
PTET.51.1.G0990148	PTET.51.1.G0990148	EPI49		Protein of unknown function (DUF2816) (PF10992.6)	-0.106532	-1.13435	1	0.0266941	FALSE	TRUE	none
PTET.51.1.G1580036	PTET.51.1.G1580036	PTET.51.1.G1580036		NA	0.0742496	-1.13094	1	0.036575	FALSE	TRUE	Late repression
PTET.51.1.G1200012	PTET.51.1.G1200012	PTET.51.1.G1200012		Histone-like transcription factor (CBF/NF-Y) and archaeal histone (PF00808.21)	0.0621314	-1.13083	1	0.00265851	FALSE	TRUE	Late repression
PTET.51.1.G0190332	PTET.51.1.G0190332	PTET.51.1.G0190332		NA	-0.0426389	-1.12919	1	0.0146908	FALSE	TRUE	Late repression
PTET.51.1.G1600001	PTET.51.1.G1600001	PTET.51.1.G1600001	PTETG16000003001	Ubiquitin family (PF00240.21)	-0.639164	-1.12877	1	0.00802346	FALSE	TRUE	Late repression
PTET.51.1.G0620252	PTET.51.1.G0620252	PTET.51.1.G0620252	DHFR-TS	Thymidylate synthase (PF00303.17)	-0.53243	-1.12773	1	0.0460987	FALSE	TRUE	Early repression
PTET.51.1.G1760073	PTET.51.1.G1760073	PTET.51.1.G1760073	PTETG17600004001	CRAL/TRIO domain (PF00650.18)	-0.273766	-1.12764	1	6.64005e-05	FALSE	TRUE	Early repression
PTET.51.1.G1280102	PTET.51.1.G1280102	PTET.51.1.G1280102		NA	-0.0081055	-1.12624	1	0.00405864	FALSE	TRUE	Early repression
PTET.51.1.G1100141	PTET.51.1.G1100141	PTET.51.1.G1100141		NA	0.081543	-1.12603	1	0.00291189	FALSE	TRUE	Late repression
PTET.51.1.G0440151	PTET.51.1.G0440151	PTET.51.1.G0440151		NA	-0.812436	-1.12575	1	0.00968929	FALSE	TRUE	none
PTET.51.1.G1060086	PTET.51.1.G1060086	PTET.51.1.G1060086		Prefoldin subunit (PF01920.18)	0.102253	-1.12477	1	0.00022851	FALSE	TRUE	none
PTET.51.1.G0730068	PTET.51.1.G0730068	PTET.51.1.G0730068		MORN repeat (PF02493.18)	-0.20174	-1.12294	1	0.038935	FALSE	TRUE	Late repression
PTET.51.1.G1080028	PTET.51.1.G1080028	PTET.51.1.G1080028		NA	0.278678	-1.12246	1	0.0275519	FALSE	TRUE	Late repression
PTET.51.1.G1380022	PTET.51.1.G1380022	PTET.51.1.G1380022		NA	-0.482709	-1.12104	1	0.00192391	FALSE	TRUE	Early repression
PTET.51.1.G0290050	PTET.51.1.G0290050	PTET.51.1.G0290050		Ribosomal protein S14p/S29e (PF00253.19)	-0.0766752	-1.12087	1	0.00139536	FALSE	TRUE	none
PTET.51.1.G0130194	PTET.51.1.G0130194	PTET.51.1.G0130194	PTETG1300012001	Ubiquitin fold modifier 1 protein (PF03671.12)	0.036972	-1.11971	1	0.0370337	FALSE	TRUE	Late repression
PTET.51.1.G0840122	PTET.51.1.G0840122	PTET.51.1.G0840122		NA	-0.00106747	-1.1195	1	0.00481532	FALSE	TRUE	Late repression
PTET.51.1.G0020139	PTET.51.1.G0020139	PTET.51.1.G0020139		NA	-0.772428	-1.11927	1	0.0347426	FALSE	TRUE	none
PTET.51.1.G1620086	PTET.51.1.G1620086	PTET.51.1.G1620086		TLD (PF07534.14)	-0.948796	-1.11927	0.570759	0.00356693	FALSE	TRUE	none
PTET.51.1.G0080242	PTET.51.1.G0080242	PTET.51.1.G0080242		Ribosomal protein S30 (PF04758.12)	0.105998	-1.11926	1	0.00214903	FALSE	TRUE	Early repression
PTET.51.1.G0240196	PTET.51.1.G0240196	PTET.51.1.G0240196		Tubulin-tyrosine ligase family (PF03133.13)	-0.656898	-1.11909	1	0.00293418	FALSE	TRUE	none
PTET.51.1.G0390131	PTET.51.1.G0390131	PTET.51.1.G0390131		Protein kinase domain (PF00069.23)	0.0304664	-1.11877	1	0.0413078	FALSE	TRUE	none
PTET.51.1.G0360181	PTET.51.1.G0360181	PTET.51.1.G0360181		Leucine-rich repeat (PF14580.4)	-0.359956	-1.11816	1	0.00162571	FALSE	TRUE	Early repression
PTET.51.1.G0030022	PTET.51.1.G0030022	PTET.51.1.G0030022		Ribosomal protein L34e (PF01199.16)	-0.0720064	-1.11766	1	9.40421e-06	FALSE	TRUE	Late repression
PTET.51.1.G0990029	PTET.51.1.G0990029	PTET.51.1.G0990029		NA	-0.327455	-1.11759	1	0.00342714	FALSE	TRUE	Early repression
PTET.51.1.G0100399	PTET.51.1.G0100399	PTET.51.1.G0100399		Adenylosuccinate synthetase (PF00709.19)	-0.118694	-1.11728	1	9.19953e-05	FALSE	TRUE	Late repression
PTET.51.1.G0540213	PTET.51.1.G0540213	PTET.51.1.G0540213		Phosphoenolpyruvate phosphomutase (PF13714.4)	-0.455245	-1.11705	1	0.0302905	FALSE	TRUE	Early repression
PTET.51.1.G0640102	PTET.51.1.G0640102	PTET.51.1.G0640102		NA	-1.60651	-1.11355	0.00635354	0.0102989	TRUE	TRUE	none
PTET.51.1.G2410006	PTET.51.1.G2410006	PTET.51.1.G2410006		Protein kinase domain (PF00069.23)	-0.196281	-1.11185	1	0.0497739	FALSE	TRUE	Late peak
PTET.51.1.G0420264	PTET.51.1.G0420264	PTET.51.1.G0420264		Ribosomal protein S14p/S29e (PF00253.19)	0.237122	-1.11149	1	0.0127705	FALSE	TRUE	none
PTET.51.1.G0440069	PTET.51.1.G0440069	PTET.51.1.G0440069		NA	-0.02341	-1.11084	1	0.0487346	FALSE	TRUE	Early repression
PTET.51.1.G0570131	PTET.51.1.G0570131	PTET.51.1.G0570131		NA	-0.0411838	-1.11001	1	0.00198812	FALSE	TRUE	Early repression
PTET.51.1.G0320186	PTET.51.1.G0320186	PTET.51.1.G0320186		Ribosomal L37ae protein family (PF01780.17)	0.20106	-1.10958	1	4.67902e-05	FALSE	TRUE	Early repression
PTET.51.1.G0090057	PTET.51.1.G0090057	PTET.51.1.G0090057		Protein kinase domain (PF00069.23)	-0.313392	-1.10921	1	0.00319155	FALSE	TRUE	none
PTET.51.1.G0090271	PTET.51.1.G0090271	PTET.51.1.G0090271		NA	-0.125613	-1.10868	1	0.000571803	FALSE	TRUE	none
PTET.51.1.G0800101	PTET.51.1.G0800101	PTET.51.1.G0800101		NA	-0.0548854	-1.10728	1	0.0461453	FALSE	TRUE	Early repression
PTET.51.1.G0070022	PTET.51.1.G0070022	PTET.51.1.G0070022		Snf7 (PF03357.19)	-0.586693	-1.10655	1	0.00185778	FALSE	TRUE	none
PTET.51.1.G0590040	PTET.51.1.G0590040	PTET.51.1.G0590040	PTETG5900041001	Ribosomal L27e protein family (PF01777.16)	0.116643	-1.10622	1	2.15309e-05	FALSE	TRUE	Early repression
PTET.51.1.G0240264	PTET.51.1.G0240264	PTET.51.1.G0240264		GlcNAc-PI de-N-acetylase (PF02585.15)	-0.624593	-1.10597	1	0.0104557	FALSE	TRUE	Early repression
PTET.51.1.G0570166	PTET.51.1.G0570166	PTET.51.1.G0570166		NA	-0.138982	-1.10567	1	0.0426878	FALSE	TRUE	Late repression
PTET.51.1.G0360238	PTET.51.1.G0360238	PTET.51.1.G0360238	PTETG3600025001	FHA domain (PF00498.24)	-0.081774	-1.10512	1	0.00497832	FALSE	TRUE	Late repression
PTET.51.1.G0180056	PTET.51.1.G0180056	PTET.51.1.G0180056		NA	-0.580338	-1.10417	1	0.00486354	FALSE	TRUE	Early repression
PTET.51.1.G0270143	PTET.51.1.G0270143	PTET.51.1.G0270143		Eukaryotic aspartyl protease (PF00026.21)	0.0686197	-1.10363	1	0.000875046	FALSE	TRUE	Early repression
PTET.51.1.G0780159	PTET.51.1.G0780159	PTET.51.1.G0780159		NA	-0.429327	-1.10346	1	0.029793	FALSE	TRUE	Late repression
PTET.51.1.G1830020	PTET.51.1.G1830020	PTET.51.1.G1830020		Dynein heavy chain and region D6 of dynein motor (PF03028.13)	-0.0298822	-1.1016	1	0.0102989	FALSE	TRUE	Late repression
PTET.51.1.G0070103	PTET.51.1.G0070103	PTET.51.1.G0070103		Ribosomal protein S28e (PF01200.16)	0.150286	-1.10156	1	9.67506e-05	FALSE	TRUE	Early repression
PTET.51.1.G0140393	PTET.51.1.G0140393	PTET.51.1.G0140393		NA	-0.00975929	-1.1015	1	0.0261358	FALSE	TRUE	Late repression
PTET.51.1.G0690013	PTET.51.1.G0690013	PTET.51.1.G0690013		NA	-0.928875	-1.10127	0.539293	0.00246358	FALSE	TRUE	Early repression
PTET.51.1.G1780054	PTET.51.1.G1780054	PTET.51.1.G1780054		Thioredoxin (PF00085.18)	-0.3679	-1.10125	1	4.95978e-05	FALSE	TRUE	Early repression
PTET.51.1.G0570095	PTET.51.1.G0570095	PTET.51.1.G0570095		PX domain (PF00787.22)	-0.272562	-1.10035	1	0.00496409	FALSE	TRUE	Late repression
PTET.51.1.G1270154	PTET.51.1.G1270154	PTET.51.1.G1270154		NA	-0.202439	-1.10012	1	0.00287668	FALSE	TRUE	Early repression
PTET.51.1.G0440008	PTET.51.1.G0440008	PTET.51.1.G0440008		Ribosomal protein L37e (PF01907.17)	0.115257	-1.09889	1	0.000361297	FALSE	TRUE	Late repression
PTET.51.1.G0580067	PTET.51.1.G0580067	PTET.51.1.G0580067		NA	-0.199297	-1.09889	1	0.0190652	FALSE	TRUE	Late repression
PTET.51.1.G1230022	PTET.51.1.G1230022	PTET.51.1.G1230022		SpoU rRNA Methylase family (PF00588.17)	0.145977	-1.09838	1	0.0113028	FALSE	TRUE	Early repression
PTET.51.1.G0790006	PTET.51.1.G0790006	PTET.51.1.G0790006		NA	-0.366542	-1.09797	1	0.00317413	FALSE	TRUE	none
PTET.51.1.G1170058	PTET.51.1.G1170058	PTET.51.1.G1170058		Tctex-1 family (PF03645.11)	0.84955	-1.0976	1	0.0280164	FALSE	TRUE	Early repression
PTET.51.1.G1340003	PTET.51.1.G1340003	PTET.51.1.G1340003		NA	-0.169634	-1.09643	1	0.0147646	FALSE	TRUE	none
PTET.51.1.G0310127	PTET.51.1.G0310127	PTET.51.1.G0310127		Core histone H2A/H2B/H3/H4 (PF00125.22)	-0.845524	-1.09614	1	0.0118765	FALSE	TRUE	Early repression
PTET.51.1.G0030333	PTET.51.1.G0030333	PTET.51.1.G0030333		S-adenosylmethionine synthetase, C-terminal domain (PF02773.14)	-0.493275	-1.09499	1	0.00860522	FALSE	TRUE	Late repression
PTET.51.1.G0250316	PTET.51.1.G0250316	PTET.51.1.G0250316		NA	-0.684427	-1.09491	1	0.00163792	FALSE	TRUE	none
PTET.51.1.G0390031	PTET.51.1.G0390031	PTET.51.1.G0390031		NA	-0.694421	-1.09442	1	0.0372461	FALSE	TRUE	Late repression
PTET.51.1.G1620069	PTET.51.1.G1620069	PTET.51.1.G1620069		NA	-0.546697	-1.0927	1	0.0325038	FALSE	TRUE	Early repression
PTET.51.1.G0770061	PTET.51.1.G0770061	PTET.51.1.G0770061		NA	-0.512328	-1.09239	1	0.0286062	FALSE	TRUE	none
PTET.51.1.G0380052	PTET.51.1.G0380052	PTET.51.1.G0380052		NA	-0.302354	-1.09101	1	0.0262945	FALSE	TRUE	Late induction
PTET.51.1.G1270065	PTET.51.1.G1270065	PTET.51.1.G1270065		NA	-0.563675	-1.0906	1	0.00774446	FALSE	TRUE	none
PTET.51.1.G0280218	PTET.51.1.G0280218	PTET.51.1.G0280218		NA	-0.256934	-1.09046	1	0.00491171	FALSE	TRUE	Late repression
PTET.51.1.G0100016	PTET.51.1.G0100016	PTET.51.1.G0100016		RING-variant domain (PF12906.5)	-0.568787	-1.08982	1	0.0194666	FALSE	TRUE	Early repression
PTET.51.1.G0880114	PTET.51.1.G0880114	PTET.51.1.G0880114		Ribosomal protein S27 (PF01667.15)	0.331645	-1.08968	1	0.00765803	FALSE	TRUE	Early repression
PTET.51.1.G1490131	PTET.51.1.G1490131	PTET.51.1.G1490131	PtCenBP3, CenBP3, PTETG14900001001	NA	-0.221174	-1.08918	1	0.0260867	FALSE	TRUE	Late repression
PTET.51.1.G0880154	PTET.51.1.G0880154	PTET.51.1.G0880154	PTETG8800003001	NA	-0.144246	-1.0891	1	0.0183432	FALSE	TRUE	none
PTET.51.1.G0520149	PTET.51.1.G0520149	PTET.51.1.G0520149		NA	0.0812115	-1.08562	1	0.0226879	FALSE	TRUE	Early repression
PTET.51.1.G0100268	PTET.51.1.G0100268	PTET.51.1.G0100268		Cytochrome c oxidase assembly protein PET191 (PF10203.7)	0.105755	-1.08554	1	0.00847888	FALSE	TRUE	none
PTET.51.1.G0390138	PTET.51.1.G0390138	PTET.51.1.G0390138		Ribosomal L28e protein family (PF01778.15)	-0.208887	-1.08496	1	0.0223212	FALSE	TRUE	Early repression
PTET.51.1.G0720186	PTET.51.1.G0720186	PTET.51.1.G0720186		NA	-0.357406	-1.08486	1	0.047321	FALSE	TRUE	none
PTET.51.1.G0820190	PTET.51.1.G0820190	PTET.51.1.G0820190		NA	0.0759915	-1.0847	1	0.0433719	FALSE	TRUE	none
PTET.51.1.G1610059	PTET.51.1.G1610059	PTET.51.1.G1610059		NA	-0.510553	-1.08101	1	0.00257867	FALSE	TRUE	Early repression
PTET.51.1.G0050355	PTET.51.1.G0050355	PTET.51.1.G0050355		Fatty acid hydroxylase superfamily (PF04116.11)	-0.115941	-1.08008	1	0.0359492	FALSE	TRUE	none
PTET.51.1.G0980180	PTET.51.1.G0980180	PTET.51.1.G0980180		WD domain, G-beta repeat (PF00400.30)	-0.906862	-1.07968	0.973314	0.0183137	FALSE	TRUE	Late repression
PTET.51.1.G1360099	PTET.51.1.G1360099	PTET.51.1.G1360099		Vault protein inter-alpha-trypsin domain (PF08487.8)	-1.15568	-1.07879	0.376906	0.0218915	FALSE	TRUE	Late peak
PTET.51.1.G0020078	PTET.51.1.G0020078	PTET.51.1.G0020078		NA	-0.167289	-1.07817	1	0.0296929	FALSE	TRUE	Late repression
PTET.51.1.G0810133	PTET.51.1.G0810133	PTET.51.1.G0810133		EamA-like transporter family (PF00892.18)	0.565151	-1.07716	1	0.0397977	FALSE	TRUE	Early repression
PTET.51.1.G0530105	PTET.51.1.G0530105	PTET.51.1.G0530105		NA	-0.170193	-1.07707	1	0.019386	FALSE	TRUE	Late repression
PTET.51.1.G0420067	PTET.51.1.G0420067	PTET.51.1.G0420067	rab_A70	Ras family (PF00071.20)	-0.526603	-1.07666	1	0.0161737	FALSE	TRUE	Late peak
PTET.51.1.G1040065	PTET.51.1.G1040065	PTET.51.1.G1040065		Ribosomal protein L31e (PF01198.17)	-0.209132	-1.07637	1	1.82834e-07	FALSE	TRUE	Early repression
PTET.51.1.G0740070	PTET.51.1.G0740070	PTET.51.1.G0740070		Heat shock factor binding protein 1 (PF06825.10)	-0.328342	-1.07628	1	0.0383452	FALSE	TRUE	Late repression
PTET.51.1.G0640114	PTET.51.1.G0640114	PTET.51.1.G0640114		NA	-0.600897	-1.07576	1	0.0211186	FALSE	TRUE	none
PTET.51.1.G0010302	PTET.51.1.G0010302	PTET.51.1.G0010302	PTMB.229c	Ribosomal protein S30 (PF04758.12)	0.0211705	-1.07473	1	0.000391892	FALSE	TRUE	Early repression
PTET.51.1.G1500047	PTET.51.1.G1500047	PTET.51.1.G1500047		NA	0.0173552	-1.07451	1	0.0225381	FALSE	TRUE	none
PTET.51.1.G0620199	PTET.51.1.G0620199	PTET.51.1.G0620199		NA	-0.0277067	-1.074	1	0.00994863	FALSE	TRUE	none
PTET.51.1.G0920073	PTET.51.1.G0920073	PTET.51.1.G0920073		Putative tRNA binding domain (PF01588.18)	-0.521939	-1.07343	1	0.000361382	FALSE	TRUE	Early repression
PTET.51.1.G1040008	PTET.51.1.G1040008	PTET.51.1.G1040008	PTETG10400001001	MORN repeat (PF02493.18)	-0.267384	-1.07249	1	0.00566735	FALSE	TRUE	Late repression
PTET.51.1.G0290013	PTET.51.1.G0290013	PTET.51.1.G0290013		NA	-0.190806	-1.07242	1	0.0200877	FALSE	TRUE	Late induction
PTET.51.1.G0550140	PTET.51.1.G0550140	PTET.51.1.G0550140		NA	0.0393634	-1.07083	1	0.00153778	FALSE	TRUE	none
PTET.51.1.G0480244	PTET.51.1.G0480244	PTET.51.1.G0480244		NA	0.073484	-1.07045	1	0.0337834	FALSE	TRUE	none
PTET.51.1.G0490056	PTET.51.1.G0490056	PTET.51.1.G0490056		Protein of unknown function (DUF1077) (PF06417.10)	-0.100892	-1.06802	1	3.55593e-05	FALSE	TRUE	Early repression
PTET.51.1.G0760100	PTET.51.1.G0760100	PTET.51.1.G0760100		NA	-0.0396233	-1.06722	1	0.0197917	FALSE	TRUE	Early repression
PTET.51.1.G1380099	PTET.51.1.G1380099	PTET.51.1.G1380099		RNA recognition motif. (a.k.a. RRM, RBD, or RNP domain) (PF00076.20)	-0.167952	-1.06698	1	0.0153099	FALSE	TRUE	Early repression
PTET.51.1.G2010002	PTET.51.1.G2010002	PTET.51.1.G2010002		Giardia variant-specific surface protein (PF03302.11)	-0.421379	-1.06573	1	0.0465573	FALSE	TRUE	Late induction
PTET.51.1.G0550269	PTET.51.1.G0550269	PTET.51.1.G0550269		NA	-0.0835426	-1.06483	1	0.0017362	FALSE	TRUE	Early repression
PTET.51.1.G0240214	PTET.51.1.G0240214	PTET.51.1.G0240214		Ribosomal protein L36e (PF01158.16)	-0.138407	-1.06417	1	0.00854509	FALSE	TRUE	Early repression
PTET.51.1.G1120052	PTET.51.1.G1120052	PTET.51.1.G1120052		Ribosomal protein L44 (PF00935.17)	0.108767	-1.0631	1	0.0457649	FALSE	TRUE	Early repression
PTET.51.1.G1690025	PTET.51.1.G1690025	PTET.51.1.G1690025		NA	-0.387169	-1.06303	1	0.00612132	FALSE	TRUE	Late repression
PTET.51.1.G0180327	PTET.51.1.G0180327	PTET.51.1.G0180327		Ribosomal protein L37e (PF01907.17)	0.0837407	-1.06226	1	0.00153201	FALSE	TRUE	Early repression
PTET.51.1.G0010191	PTET.51.1.G0010191	PTET.51.1.G0010191		Ribosomal L37ae protein family (PF01780.17)	0.156706	-1.06053	1	0.00502016	FALSE	TRUE	none
PTET.51.1.G1360016	PTET.51.1.G1360016	PTET.51.1.G1360016		NA	-0.407083	-1.05731	1	0.0211544	FALSE	TRUE	Late repression
PTET.51.1.G1500005	PTET.51.1.G1500005	PTET.51.1.G1500005		von Willebrand factor type A domain (PF00092.26)	0.281438	-1.05663	1	0.000183369	FALSE	TRUE	Early peak
PTET.51.1.G0710067	PTET.51.1.G0710067	PTET.51.1.G0710067		Urm1 (Ubiquitin related modifier) (PF09138.9)	0.289363	-1.05566	1	0.0181051	FALSE	TRUE	none
PTET.51.1.G1210001	PTET.51.1.G1210001	PTET.51.1.G1210001		NA	-0.55194	-1.05501	1	0.0202941	FALSE	TRUE	none
PTET.51.1.G1770054	PTET.51.1.G1770054	PTET.51.1.G1770054		NA	-0.156496	-1.05483	1	0.00189627	FALSE	TRUE	none
PTET.51.1.G0510020	PTET.51.1.G0510020	PTET.51.1.G0510020		NA	-0.0676283	-1.05429	1	0.0161121	FALSE	TRUE	Late induction
PTET.51.1.G0270103	PTET.51.1.G0270103	PTET.51.1.G0270103		EF hand (PF00036.30)	0.117028	-1.0539	1	0.0230523	FALSE	TRUE	none
PTET.51.1.G1160058	PTET.51.1.G1160058	PTET.51.1.G1160058		NA	-0.14046	-1.05323	1	0.0309465	FALSE	TRUE	none
PTET.51.1.G0250021	PTET.51.1.G0250021	PTET.51.1.G0250021		Alpha-kinase family (PF02816.16)	-0.213259	-1.05214	1	0.0134829	FALSE	TRUE	none
PTET.51.1.G0540134	PTET.51.1.G0540134	PTET.51.1.G0540134		Serine carboxypeptidase (PF00450.20)	-0.317721	-1.05024	1	0.0360374	FALSE	TRUE	Late repression
PTET.51.1.G1040013	PTET.51.1.G1040013	PTET.51.1.G1040013		NA	-0.233769	-1.04851	1	0.0397993	FALSE	TRUE	none
PTET.51.1.G0010308	PTET.51.1.G0010308	PTET.51.1.G0010308		Ribosomal protein S14p/S29e (PF00253.19)	-0.00411259	-1.04679	1	4.40681e-05	FALSE	TRUE	Early repression
PTET.51.1.G0450053	PTET.51.1.G0450053	PTET.51.1.G0450053		NA	-0.43342	-1.04665	1	0.000107397	FALSE	TRUE	none
PTET.51.1.G0360016	PTET.51.1.G0360016	PTET.51.1.G0360016		NA	-0.0799563	-1.04583	1	0.022022	FALSE	TRUE	Late peak
PTET.51.1.G0020291	PTET.51.1.G0020291	PTET.51.1.G0020291		NA	0.0443412	-1.04514	1	0.0154211	FALSE	TRUE	Late repression
PTET.51.1.G0240174	PTET.51.1.G0240174	PTET.51.1.G0240174		NA	-0.0556903	-1.04471	1	0.000100172	FALSE	TRUE	none
PTET.51.1.G0920143	PTET.51.1.G0920143	PTET.51.1.G0920143		NA	-0.095818	-1.04418	1	0.0270742	FALSE	TRUE	none
PTET.51.1.G1420029	PTET.51.1.G1420029	PTET.51.1.G1420029		LSM domain (PF01423.20)	-0.0354649	-1.04376	1	0.0010603	FALSE	TRUE	Early repression
PTET.51.1.G0580027	PTET.51.1.G0580027	PTET.51.1.G0580027		HSF-type DNA-binding (PF00447.15)	-0.410981	-1.04344	1	0.00581229	FALSE	TRUE	Late induction
PTET.51.1.G1660106	PTET.51.1.G1660106	PTET.51.1.G1660106		NA	-0.468283	-1.04323	1	0.0315785	FALSE	TRUE	Intermediate peak
PTET.51.1.G0390208	PTET.51.1.G0390208	PTET.51.1.G0390208		NA	-0.157501	-1.04311	1	0.0135855	FALSE	TRUE	none
PTET.51.1.G0790187	PTET.51.1.G0790187	PTET.51.1.G0790187		NA	-0.666149	-1.04304	1	0.04525	FALSE	TRUE	none
PTET.51.1.G0060019	PTET.51.1.G0060019	PTET.51.1.G0060019		NA	0.237657	-1.04168	1	0.00150803	FALSE	TRUE	Early repression
PTET.51.1.G1400015	PTET.51.1.G1400015	PTET.51.1.G1400015		NA	0.0975571	-1.04115	1	0.00278504	FALSE	TRUE	Early repression
PTET.51.1.G0800180	PTET.51.1.G0800180	PTET.51.1.G0800180		Tim17/Tim22/Tim23/Pmp24 family (PF02466.17)	0.177519	-1.03985	1	0.00468327	FALSE	TRUE	Early repression
PTET.51.1.G0630207	PTET.51.1.G0630207	PTET.51.1.G0630207	PTETG6300010001	HMG (high mobility group) box (PF00505.17)	-0.02881	-1.03902	1	0.000563627	FALSE	TRUE	Early repression
PTET.51.1.G0990022	PTET.51.1.G0990022	PTET.51.1.G0990022		Protein kinase domain (PF00069.23)	-0.292862	-1.0385	1	0.023628	FALSE	TRUE	Early repression
PTET.51.1.G1520128	PTET.51.1.G1520128	PTET.51.1.G1520128		NA	0.33498	-1.03829	1	0.020437	FALSE	TRUE	none
PTET.51.1.G1240005	PTET.51.1.G1240005	PTET.51.1.G1240005		NA	-1.22732	-1.03807	0.456509	0.0490251	FALSE	TRUE	Late induction
PTET.51.1.G0970120	PTET.51.1.G0970120	PTET.51.1.G0970120		SDA1 (PF05285.10)	0.0947759	-1.0363	1	0.00753308	FALSE	TRUE	Early repression
PTET.51.1.G0100107	PTET.51.1.G0100107	PTET.51.1.G0100107	PTETG1000048001	Ribosomal L27e protein family (PF01777.16)	-0.126256	-1.03614	1	0.000408806	FALSE	TRUE	Early repression
PTET.51.1.G1190139	PTET.51.1.G1190139	PTET.51.1.G1190139		NA	-0.0816433	-1.03531	1	0.00389042	FALSE	TRUE	none
PTET.51.1.G1390137	PTET.51.1.G1390137	PTET.51.1.G1390137		Domain of unknown function (DUF1744) (PF08490.10)	-0.615594	-1.03396	1	0.0268041	FALSE	TRUE	Early repression
PTET.51.1.G1600038	PTET.51.1.G1600038	PTET.51.1.G1600038		NA	-0.204539	-1.03335	1	0.00412115	FALSE	TRUE	none
PTET.51.1.G0460227	PTET.51.1.G0460227	PTET.51.1.G0460227		Papain family cysteine protease (PF00112.21)	-0.71123	-1.03333	1	0.0119705	FALSE	TRUE	none
PTET.51.1.G1410070	PTET.51.1.G1410070	PTET.51.1.G1410070		Peptidase family M1 (PF01433.18)	-0.53703	-1.03305	1	0.0278513	FALSE	TRUE	Early repression
PTET.51.1.G1710042	PTET.51.1.G1710042	PTET.51.1.G1710042		NA	0.19639	-1.03296	1	0.0252652	FALSE	TRUE	Late peak
PTET.51.1.G1320082	PTET.51.1.G1320082	PTET.51.1.G1320082		Ribosomal protein S24e (PF01282.17)	-0.0769194	-1.03197	1	5.91339e-06	FALSE	TRUE	Early repression
PTET.51.1.G0600170	PTET.51.1.G0600170	PTET.51.1.G0600170		NA	0.0219574	-1.0319	1	0.0367696	FALSE	TRUE	none
PTET.51.1.G0710085	PTET.51.1.G0710085	PTET.51.1.G0710085		Dynein light chain type 1 (PF01221.16)	-0.355829	-1.03064	1	0.0455977	FALSE	TRUE	none
PTET.51.1.G1410108	PTET.51.1.G1410108	PTET.51.1.G1410108		MORN repeat (PF02493.18)	-0.493748	-1.03062	1	0.00374165	FALSE	TRUE	none
PTET.51.1.G1060114	PTET.51.1.G1060114	PTET.51.1.G1060114		NA	-0.589423	-1.03049	1	0.0115745	FALSE	TRUE	Early repression
PTET.51.1.G0030468	PTET.51.1.G0030468	PTET.51.1.G0030468		Fcf2 pre-rRNA processing (PF08698.9)	0.226531	-1.02926	1	0.0226879	FALSE	TRUE	Early repression
PTET.51.1.G0100040	PTET.51.1.G0100040	PTET.51.1.G0100040	PTETG1000031001	NA	-0.0548285	-1.02903	1	0.0474975	FALSE	TRUE	none
PTET.51.1.G0520096	PTET.51.1.G0520096	EPI47		Protein of unknown function (DUF2816) (PF10992.6)	-0.00557748	-1.02729	1	0.0365916	FALSE	TRUE	Early peak
PTET.51.1.G1810023	PTET.51.1.G1810023	PTET.51.1.G1810023		RIB43A (PF05914.10)	-0.430733	-1.02629	1	0.0476937	FALSE	TRUE	Late repression
PTET.51.1.G0470045	PTET.51.1.G0470045	PTET.51.1.G0470045		Zinc finger, C3HC4 type (RING finger) (PF13920.4)	0.215795	-1.02596	1	0.0310421	FALSE	TRUE	none
PTET.51.1.G0690033	PTET.51.1.G0690033	PTET.51.1.G0690033		Alba (PF01918.19)	-0.164811	-1.02587	1	0.00521331	FALSE	TRUE	Early repression
PTET.51.1.G1690041	PTET.51.1.G1690041	PTET.51.1.G1690041		NA	-0.99077	-1.02488	0.88005	0.0361998	FALSE	TRUE	Early repression
PTET.51.1.G1480100	PTET.51.1.G1480100	PTET.51.1.G1480100		NA	-0.105468	-1.0242	1	0.00797922	FALSE	TRUE	Late repression
PTET.51.1.G1690011	PTET.51.1.G1690011	PTET.51.1.G1690011		E2F-associated phosphoprotein (PF10238.7)	-0.77383	-1.02363	1	0.0399574	FALSE	TRUE	Early repression
PTET.51.1.G0350011	PTET.51.1.G0350011	PTET.51.1.G0350011		NA	-1.16114	-1.02307	0.295376	0.0197019	FALSE	TRUE	none
PTET.51.1.G1760066	PTET.51.1.G1760066	PTET.51.1.G1760066		Protein kinase domain (PF00069.23)	-0.0372008	-1.02133	1	0.0250352	FALSE	TRUE	Early repression
PTET.51.1.G0580015	PTET.51.1.G0580015	PTET.51.1.G0580015		NA	-0.0766759	-1.02107	1	0.0226724	FALSE	TRUE	Early repression
PTET.51.1.G1390090	PTET.51.1.G1390090	PTET.51.1.G1390090		Thioredoxin (PF00085.18)	-0.35294	-1.02035	1	0.0471303	FALSE	TRUE	Late repression
PTET.51.1.G1670076	PTET.51.1.G1670076	PTET.51.1.G1670076		NA	-0.67381	-1.01863	1	0.0125539	FALSE	TRUE	Late repression
PTET.51.1.G0880170	PTET.51.1.G0880170	PTET.51.1.G0880170		NA	-0.15443	-1.01803	1	0.0272528	FALSE	TRUE	Early repression
PTET.51.1.G0920172	PTET.51.1.G0920172	PTET.51.1.G0920172		Glutathione S-transferase, N-terminal domain (PF02798.18)	-0.683227	-1.01733	1	0.0198171	FALSE	TRUE	none
PTET.51.1.G0990040	PTET.51.1.G0990040	PTET.51.1.G0990040		NA	-0.469883	-1.01433	1	0.0219747	FALSE	TRUE	Early repression
PTET.51.1.G0140085	PTET.51.1.G0140085	PTET.51.1.G0140085		NA	-0.552258	-1.00966	1	0.0194408	FALSE	TRUE	none
PTET.51.1.G0390027	PTET.51.1.G0390027	PTET.51.1.G0390027		Clathrin adaptor complex small chain (PF01217.18)	-0.541086	-1.00838	1	0.0157104	FALSE	TRUE	Early repression
PTET.51.1.G0600105	PTET.51.1.G0600105	PTET.51.1.G0600105		NA	-0.242784	-1.008	1	0.0124562	FALSE	TRUE	none
PTET.51.1.G0680053	PTET.51.1.G0680053	PTET.51.1.G0680053		NA	-0.288138	-1.00771	1	0.0287898	FALSE	TRUE	Early repression
PTET.51.1.G0340039	PTET.51.1.G0340039	PTET.51.1.G0340039		NA	-0.46332	-1.0046	1	0.0115542	FALSE	TRUE	none
PTET.51.1.G0720006	PTET.51.1.G0720006	PTET.51.1.G0720006		NA	-0.0846798	-1.00326	1	0.0111175	FALSE	TRUE	Early repression
PTET.51.1.G0390123	PTET.51.1.G0390123	PTET.51.1.G0390123		Protein kinase domain (PF00069.23)	-0.0747922	-1.0029	1	0.0398205	FALSE	TRUE	Late induction
PTET.51.1.G0370106	PTET.51.1.G0370106	PTET.51.1.G0370106		Protein kinase domain (PF00069.23)	-0.394792	-1.00279	1	0.0340581	FALSE	TRUE	none
PTET.51.1.G0540015	PTET.51.1.G0540015	PTET.51.1.G0540015		NA	-0.449662	-1.00274	1	0.0171332	FALSE	TRUE	Late repression
PTET.51.1.G0440150	PTET.51.1.G0440150	PTET.51.1.G0440150	PTETG4400008001	NA	-0.331584	-1.00216	1	0.0478851	FALSE	TRUE	none
