# Supplementary material for: The Polycomb protein Ezl1 mediates H3K9 and H3K27 methylation to repress transposable elements in Paramecium
Source: Nat Commun. 2019 Jun 20;10:2710. doi: 10.1038/s41467-019-10648-5 (PMC6586856; doi:10.1038/s41467-019-10648-5)
Supplement: Supplementary file 7 — Source Data [file 41467_2019_10648_MOESM7_ESM.xlsx]

## Sheet: Fig 2a-b-c
Figure 2a												autoradiography (top panel) Fig 2a-c							Coomassie stain (bottom panel) Fig 2a-c
		CPMA	Minus background	relative to WT
3	Ezl1 WT	846	833	0.293546
4	Ezl1 WT	1454	1441	0.504511
5	Ezl1 WT	2882	2869	1
6	Ezl1 H526A	137	124	0.047536
7	Ezl1 H526A	263	250	0.091256
8	Ezl1 H526A	334	321	0.115892
Figure 2c
		CPMA	Minus background	Normalized
PRC2	1	7968	7955	1
	2	6090	6077	0.764307
	3	227	214	0.028489
	4	71	58	0.008911
		Experiment	Sample	CPMA	Background-subtracted	Normalized	Mean	Standard deviation
Ezl1 wt	5	1	mock	126	0
	6	1	WT	1699	1573	1	1	0
	7	1	K9A	991	865	0.549905	0.671177	0.119325
	8	1	K27A	940	814	0.517483	0.378756	0.123527
	9	1	K9AK27A	568	442	0.280992	0.178352	0.0890053
Ezl1 H526A	10	1	WT	339	213	0.13541	0.0763025	0.0514675
Ezl1 wt		2	mock	25	0
		2	WT	5291	5266	1
		2	K9A	4177	4152	0.788454
		2	K27A	1503	1478	0.280668
		2	K9AK27A	670	645	0.122484
Ezl1 H526A		2	WT	243	218	0.0413976
Ezl1 wt		3	mock	22	0
		3	WT	3784	3762	1
		3	K9A	2562	2540	0.675173
		3	K27A	1294	1272	0.338118
		3	K9AK27A	517	495	0.131579
Ezl1 H526A		3	WT	218	196	0.0520999
												

## Sheet: Fig 2d
															sample	CPMA	Minus background	relative to WT	mean
															Background	10	10
															Ezl1 WT-1 - WT	20590	20590	1	1
															Ezl1 WT-1 - K9R/K27R	7567	7567	0.367508	0.396358
															Ezl1 H526A-1 WT	1066	1066	0.0517727	0.0813656
															Ezl1 H526A-1 K9R/K27R	275	275	0.013356	0.0308847
															Ezl1-WT-2 - WT	15285	15285	1
															Ezl1WT-2 - K9R/K27R	6526	6526	0.426955
															Ezl1 H526A-2 - WT	1696	1696	0.110958
															Ezl1 H526A-2 - K9R/K27R	740	740	0.0484135
															Ezl1 WT-3 -WT	20258	20258	1
															Ezl1 WT-3 - K9R/K27R	7994	7994	0.39461
Figure 2d

## Sheet: Fig 3 c
Figure 3c	production of sexual progeny
RNAi			sexual progeny	no sexual progeny	total number of cells analyzed
CTL	NI	experiment 1	25	2	27
		experiment 2	30	0	30
		experiment 3	28	0	28
		TOTAL	83	2	85
		production of sexual progeny (%)	97.6471
EZL1	NI	experiment 1	0	59	59
		experiment 2	0	30	30
		experiment 3	0	30	30
		TOTAL	0	119	119
		production of sexual progeny (%)	0
EZL1	EZL1-WT	experiment 1	55	3	58
		experiment 2	28	2	30
		TOTAL	83	5	88
		production of sexual progeny (%)	94.3182
EZL1	EZL1-H526A	experiment 1	0	30	30
		experiment 2	0	60	60
		TOTAL	0	90	90
		production of sexual progeny (%)	0

## Sheet: Fig 3d
Fig 3d
Ct values correspond to mean of 2 technical replicates	Ct	NI CTL 1	NI CTL 2	NI EZL1 1	NI EZL1 2	WT 1 EZL1	WT 2 EZL1	H526A 1 EZL1	H526A 2 EZL1
	IES1835	26.47	26.065	24.665	24.96	26.19	25.735	25.855	27.25
	Anchois	27.43	27.805	20.705	20.57	26.53	26.045	21.385	23.795
	RT 31010	25.17	25.56	19.16	18.92	25.355	24.69	20.235	22.55
	RT 25765	25.645	25.78	19.48	18.795	25.78	24.7	20.47	22.855
	RT 42890	25.22	25.395	19.17	18.795	25.52	25.02	20.31	22.83
	RT 12275	23.81	24.365	18.015	17.515	23.865	23.755	19.23	21.575
	normalized to IES1835	NI CTL 1	NI CTL 2	NI EZL1 1	NI EZL1 2	WT 1 EZL1	WT 2 EZL1	H526A 1 EZL1	H526A 2 EZL1
	Anchois	0.96	1.74	-3.96	-4.39	0.34	0.31	-4.47	-3.455
	RT 31010	-1.3	-0.505	-5.505	-6.04	-0.835	-1.045	-5.62	-4.7
	RT 25765	-0.825	-0.285	-5.185	-6.165	-0.41	-1.035	-5.385	-4.395
	RT 42890	-1.25	-0.67	-5.495	-6.165	-0.67	-0.715	-5.545	-4.42
	RT 12275	-2.66	-1.7	-6.65	-7.445	-2.325	-1.98	-6.625	-5.675
	relative copy number	NI CTL 1	NI CTL 2	NI EZL1 1	NI EZL1 2	WT 1 EZL1	WT 2 EZL1	H526A 1 EZL1	H526A 2 EZL1
	Anchois	0.514057	0.29937	15.5625	20.9663	0.790041	0.806642	22.1618	10.9663
	RT 31010	2.46229	1.41912	45.4119	65.7993	1.78386	2.06337	49.18	25.9921
	RT 25765	1.77154	1.21841	36.3781	71.7546	1.32869	2.04911	41.7875	21.0391
	RT 42890	2.37841	1.59107	45.0983	71.7546	1.59107	1.64148	46.6887	21.4068
	RT 12275	6.32033	3.24901	100.427	174.248	5.01066	3.94493	98.7015	51.0911

## Sheet: Fig 4f
Fig 4f
Ct values correspond to mean of 2 technical replicates
Ct	Anchois	RT31010	RT42890	GAPDH			dCt normalized GAPDH	Anchois	RT31010	RT42890
CTL (ICL7) T0	33.935	33.24	31.98	17.585			CTL (ICL7) T0	16.35	15.655	14.395
CTL (ICL7) T10	34.6	33.87	32.61	17.33			CTL (ICL7) T10	17.27	16.54	15.28
CTL (ICL7) T35	n.d.	34.675	35.01	18.015			CTL (ICL7) T35	n.d.	16.66	16.995
CTL (ICL7) T50	n.d.	35.37	37.36	18.14			CTL (ICL7) T50	n.d.	17.23	19.22
EZL1 T0	34.86	31.465	30.96	18.755			EZL1 T0	16.105	12.71	12.205
EZL1 T10	28.92	23.73	25.23	17.99			EZL1 T10	10.93	5.74	7.24
EZL1 T35	26.63	20.96	22.4	18.95			EZL1 T35	7.68	2.01	3.45
EZL1 T50	25.075	19.16	20.935	19.045			EZL1 T50	6.03	0.115	1.89
PGM R1 T0	36	32.3	36	19.705			PGM R1 T0	16.295	12.595	16.295
PGM R1 T10	33.69	31.96	35.555	18.745			PGM R1 T10	14.945	13.215	16.81
PGM R1 T35	36	31.945	34.825	20.08			PGM R1 T35	15.92	11.865	14.745
PGM R1 T60	31.785	31.8	33.585	19.65			PGM R1 T60	12.135	12.15	13.935
PGM R2 T0	35.165	31.845	34.36	21.945			PGM R2 T0	13.22	9.9	12.415
PGM R2 T10	34.135	32.075	34.11	21.07			PGM R2 T10	13.065	11.005	13.04
PGM R2 T35	34.39	32.455	34.7	20.79			PGM R2 T35	13.6	11.665	13.91
PGM R2 T60	32.405	31.82	35.08	19.88			PGM R2 T60	12.525	11.94	15.2
dCt.lin	Anchois	RT31010	RT42890
CTL (ICL7) T0	1.19718e-05	1.9381e-05	4.64166e-05
CTL (ICL7) T10	6.32721e-06	1.04946e-05	2.5134e-05
CTL (ICL7) T35	n.d.	9.65696e-06	7.65588e-06
CTL (ICL7) T50	n.d.	6.50509e-06	1.63758e-06
EZL1 T0	1.41877e-05	0.000149248	0.000211801
EZL1 T10	0.000512557	0.0187106	0.0066152
EZL1 T35	0.00487629	0.248273	0.0915054
EZL1 T50	0.0153034	0.923382	0.269807
PGM R1 T0	1.2437e-05	0.000161632	1.2437e-05
PGM R1 T10	3.17035e-05	0.000105169	8.70334e-06
PGM R1 T35	1.61288e-05	0.000268089	3.64177e-05
PGM R1 T60	0.000222332	0.000220032	6.3848e-05
PGM R2 T0	0.000104805	0.00104665	0.00018311
PGM R2 T10	0.000116693	0.000486592	0.000118732
PGM R2 T35	8.05364e-05	0.000307953	6.4964e-05
PGM R2 T60	0.000169668	0.000254508	2.65671e-05
dCt.lin/GAPDH/T0	Anchois	RT31010	RT42890
CTL (ICL7) T0	1	1	1
CTL (ICL7) T10	0.528509	0.541488	0.541488
CTL (ICL7) T35	0	0.49827	0.164938
CTL (ICL7) T50	0	0.335643	0.0352801
EZL1 T0	1	1	1
EZL1 T10	36.1269	125.366	31.233
EZL1 T35	343.699	1663.49	432.034
EZL1 T50	1078.64	6186.9	1273.87	mean	Anchois	RT31010	RT42890
PGM R1 T0	1	1	1	PGM T0	1	1	1
PGM R1 T10	2.54912	0.650671	0.699793	PGM T10	1.83127	0.557787	0.674106
PGM R1 T35	1.29684	1.65864	2.92817	PGM T35	1.03264	0.976433	1.64148
PGM R1 T60	17.8766	1.36131	5.1337	PGM T60	9.74774	0.802239	2.6394
PGM R2 T0	1	1	1
PGM R2 T10	1.11342	0.464902	0.64842
PGM R2 T35	0.768438	0.294227	0.354781
PGM R2 T60	1.61888	0.243164	0.145088

## Sheet: Fig 5a-b
Fig 5a
Ct	Input 1/100	Input 1/200	ChIP 1	ChIP 1/2	ChIP 1/3	ChIP 1/4
WT		GAPDH	Actin	Anchois	RT31010	RT42890	RT25765	RT12275	EE PPase	ST PPase	ST Kinase	Helicase	RT32989	RT43773	RT48639-1	RT48639-2	RT48784-2	RT48784-1	RT50144
	input WT r1	19.18	17.99	24.63	24.13	24.36	24.55	23.53	20.17	20.01	19.48	19.73	24.96	24.86	24.44	23.67	25.02	24.53	22.19
	technical replicate	19.22	18.02	24.66	24.13	24.27	24.65	23.42	20.13	19.91	19.44	19.8	24.87	24.86	24.33	23.84	24.89	24.35	22.17
	WT K4 r1	18.08	15.97	29.11	28.72	28.94	27.46	28.77	24.13	20.91	22.68	21.94	31.65	31.94	31.48		32.07	28.84	29.22
	technical replicate	18.05	16.03	29.05	28.68	28.83	27.54	28.87	24.2	20.99	22.61	21.97	31.66	30.85	31.12	30.58	31.1	28.68	28.84
	WT K9 r1	23.35	22.18	24.75	23.52	24.07	24.73	24.76	26.04	27.74	26.07	27.06	28.96	28.11	26.86	26.78	28.43	27.56	24.17
	technical replicate	23.31	22.19	24.74	23.63	24.23	24.7	24.82	25.99	27.67	26.2	27.09	28.82	28.08	27.22	26.52	28.61	27.72	24.19
	WT K27 r1	19.12	17.82	22.82	21.29	21.78	23.08	22.03	22.23	23.13	21.83	22.47	25.74	25.7	24.21	23.79	25.5	25.27	21.69
	technical replicate	19.11	18.27	22.71	21.3	21.7	23.09	22.44	22.02	23.09	21.69	22.5	25.58	25.62	24.36	23.81	25.35	25.45	21.58
	input WT r2	18.76	17.59	24.5	23.98	23.99	24.1	22.84	19.92	19.53	19.23	19.44	24.72	24.67	24.44	23.55	24.73	24.67	21.89
	technical replicate	18.78	17.58	24.56	23.92	23.97	24.06	22.79	19.98	19.57	19.2	19.42	24.74	24.67	24.48	23.47	24.64	24.66	21.88
	WT K4 r2	17.77	16.72	30.55	29.25	29.81	28.05	29.18	24.53	20.85	22.64	21.72	31.57	31	31.97	30.45	31.28	30.09	28.62
	technical replicate	17.74	16.69	30.03	29.47	29.86	28.25	28.82	24.24	20.82	22.77	21.72	32.43	30.79	32.02	30.72	31.85	29.85	29.04
	WT K9 r2	22.88	22.84	25.52	24.29	24.7	25.21	25.02	25.28	27.06	25.68	25.96	27.8	27.01	25.97	25.61	27.43	27.01	23.15
	technical replicate	22.97	22.76	25.6	24.47	24.77	25.19	25.04	25.21	26.91	25.64	25.92	27.57	26.91	26.51	25.58	27.29	27.35	23.42
	WT K27 r2	18.7	18.48	23.04	21.76	22.13	23.15	21.88	21.55	22.76	21.3	21.95	24.72	24.58	23.87	23.16	24.72	24.97	20.84
	technical replicate	18.67	18.49	23.03	21.72	21.85	23.08	21.87	21.55	22.66	21.29	21.88	24.72	24.64	24.6	23.19	24.54	24.88	20.81
% Input
		Actin		GAPDH		EE PPase		ST PPase		ST Kinase		Helicase		Anchois		RT32989		RT43773		RT48639-1		RT48639-2		RT12275		RT25765		RT31010		RT42890		RT48784-2		RT48784-1		RT50144
		1st biological replicate (Mean of technical replicates)	2d biological replicate (Mean of technical replicates)	1st biological replicate (Mean of technical replicates)	2d biological replicate (Mean of technical replicates)	1st biological replicate (Mean of technical replicates)	2d biological replicate (Mean of technical replicates)	1st biological replicate (Mean of technical replicates)	2d biological replicate (Mean of technical replicates)	1st biological replicate (Mean of technical replicates)	2d biological replicate (Mean of technical replicates)	1st biological replicate (Mean of technical replicates)	2d biological replicate (Mean of technical replicates)	1st biological replicate (Mean of technical replicates)	2d biological replicate (Mean of technical replicates)	1st biological replicate (Mean of technical replicates)	2d biological replicate (Mean of technical replicates)	1st biological replicate (Mean of technical replicates)	2d biological replicate (Mean of technical replicates)	1st biological replicate (Mean of technical replicates)	2d biological replicate (Mean of technical replicates)	1st biological replicate (Mean of technical replicates)	2d biological replicate (Mean of technical replicates)	1st biological replicate (Mean of technical replicates)	2d biological replicate (Mean of technical replicates)	1st biological replicate (Mean of technical replicates)	2d biological replicate (Mean of technical replicates)	1st biological replicate (Mean of technical replicates)	2d biological replicate (Mean of technical replicates)	1st biological replicate (Mean of technical replicates)	2d biological replicate (Mean of technical replicates)	1st biological replicate (Mean of technical replicates)	2d biological replicate (Mean of technical replicates)	1st biological replicate (Mean of technical replicates)	2d biological replicate (Mean of technical replicates)	1st biological replicate (Mean of technical replicates)	2d biological replicate (Mean of technical replicates)
WT	H3K27me3	0.972558	1.07167	1.0606	1.0606	1.01748	1.31951	0.450625	0.447513	0.812252	0.946058	0.607097	0.714497	3.68038	5.63672	2.38667	4.02782	2.2974	4.16986	4.28709	4.67511	3.87716	5.04551	2.36175	3.83667	2.8577	3.90374	7.13472	9.25258	5.95812	7.94395	2.88786	4.15544	2.11404	3.34035	5.83608	8.33973
	H3K9me3	0.0551634	0.0538413	0.0571	0.0561	0.0686308	0.101884	0.0186459	0.0231154	0.0391458	0.0459115	0.0252075	0.0438889	0.93294	0.979323	0.25437	0.515842	0.424843	0.817902	0.635075	1.16473	0.537747	0.942785	0.401885	0.43073	0.92329	0.920096	1.46902	1.48438	1.12105	1.18497	0.337978	0.626332	0.435275	0.699793	1	1.51572
	H3K4me3	4.01349	3.68038	2.196	2.0207	0.247414	0.184923	2.01391	1.64148	0.439825	0.356013	0.876606	0.817902	0.0462263	0.0369023	0.0374212	0.0259162	0.0431349	0.0534747	0.0331465	0.0215675	0.0352801	0.0296669	0.0246009	0.0274863	0.133958	0.119068	0.0420968	0.0470343	0.0420968	0.0345506	0.040386	0.0339605	0.200267	0.10118	0.034674	0.032464
Fig 5b
Ct	Input 1/100	Input 1/200	ChIP 1	ChIP 1/2	ChIP 1/3	ChIP 1/4
PGM RNAi		GAPDH	Actin	Anchois	RT31010	RT42890	RT25765	RT12275	EE PPase	ST PPase	ST Kinase	Helicase	RT32989	RT43773	RT48639-1	RT48639-2	RT48784-2	RT48784-1	RT50144
	input Pgm r1	18.08	17.87	21.89	22.44	21.65	20.81	20.06	19.34	18.88	18.44	18.79	22.54	21.12	22.2	20	22.61	22.68	18.86
	technical replicate	18.05	17.89	21.86	22.43	21.69	20.8	19.71	19.26	18.86	18.47	18.88	22.55	21.17	22.19	19.99	22.61	22.73	18.81
	technical replicate														22.59
	technical replicate														22.59
	Pgm K4 r1	17.22	16.44	25.99	26.48	26.88	25	25.25	23.29	19.69	21.77	21.01	29.28	27.25	28.7	26.51	28.84	28.86	25.03
	technical replicate	17.16	16.45	26.07	26.48	26.86	25	25.3	23.33	19.77	21.76	21.01	29.11	27.42	28.84	26.3	29.36	28.97	25.08
	technical replicate														28.86
	technical replicate														29.3
	Pgm K9 r1	21.78	21.54	20.8	20.06	20.33	21.54	19.8	24.13	25.45	24.6	25.04	23.73	22.6	22.68	21.11	23.34	24	18.65
	technical replicate	21.75	21.53	20.81	20.07	20.31	21.56	19.82	24.26	25.43	24.57	25.04	23.69	22.58	22.61	21.26	23.32	24.09	18.64
	technical replicate														22.91
	technical replicate														23.69
	Pgm K27 r1	18.52	18.36	19.33	19.33	19.89	19.93	18.62	21.02	21.87	20.87	21.68	22.55	21.08	21.49	19.9	22.24	22.62	18.01
	technical replicate	18.57	18.47	19.3	19.29	19.91	19.95	18.64	21	21.86	20.92	21.66	22.62	21.08	21.46	19.9	22.19	22.6	17.95
	technical replicate														21.88
	technical replicate														22.56
	input Pgm r2	18.58	18.37	22.61	22.67	21.86	21.17	20.04	19.69	19.24	18.92	19.06	22.9	21.75	22.87	20.7	23.01	22.63	19.18
	technical replicate	18.61	18.35	22.61	22.65	21.85	21.17	20.02	19.67	19.26	18.96	19.12	22.81	21.72	22.87	20.64	23.01	22.63	19.16
	Pgm K4 r2	17.19	16.55	26.14	26.33	26.71	25.15	25.02	23.13	19.79	21.72	21.11	28.63	27.58	28.87	26.43	28.92	27.9	25.01
	technical replicate	17.2	16.58	26.13	26.21	26.77	25.19	25.17	23.11	19.84	21.79	21.19	28.7	27.48	29.46	26.48	28.91	27.91	25.03
	Pgm K9 r2	21.5	21.3	20.74	19.9	19.98	21.09	19.17	24.03	24.84	24.21	24.55	22.94	22.3	22.49	21.12	22.94	23.49	18.56
	technical replicate	21.51	21.3	20.73	19.89	20	21.08	19.17	24.07	24.62	24.24	24.56	22.87	22.32	22.54	20.99	23.15	23.36	18.45
	Pgm K27 r2	18.54	18.32	19.86	19.64	19.98	20.14	18.81	21.3	21.85	21.14	21.76	22.47	21.28	22.02	20.19	22.48	22.8	18.25
	technical replicate	18.52	18.46	19.87	19.57	20.01	20.11	18.79	21.26	21.78	21.13	21.7	22.08	21.31	23.11	20.24	22.51	22.79	18.2
EZL1 RNAi		GAPDH	Actin	Anchois	RT31010	RT42890	RT25765	RT12275	EE PPase	ST PPase	ST Kinase	Helicase	RT32989	RT43773	RT48639-1	RT48639-2	RT48784-2	RT48784-1	RT50144
	input Ezl1 r1	19.07	18.03	22.79	21.87	22.24	22.91	21.23	20.43	20.01	19.3	19.9	22.95	22.9	22.2	21.81	22.33	22.97	20.15
	technical replicate	19.09	18.04	22.81	21.87	22.25	22.78	21.29	20.5	19.94	19.43	19.86	22.95	22.89	22.28	21.76	22.61	22.97	20.19
	technical replicate									19.84	19.24
	technical replicate									19.87	19.26
	Ezl1 K4 r1	20.3	15.99	25.03	23.57	23.96	23.62	23.94	29.61	28.22	31.06	31.79	35	35	34.12	32.91	34.97	35	31.57
	technical replicate	20.46	16.03	24.96	23.53	23.92	23.59	23.95		28.6	30.58	30.96	34.2	35	33	32.86	35	35	30.15
	technical replicate									29.05	30.66
	technical replicate									28.71	30.73
	Ezl1 K9 r1	25.64	24.83	32.14	29.52	31.64	32.17	30.09	28.84	30.6	28.99	29.75	32.18	35	32.88	31.61		33.47	28.7
	technical replicate	25.66	24.86	32.42	29.6	30.62	31.63	31.12	28.89	29	28.99	29.53	31.64	33.36		32.39	32.2	34.51	28.6
	Ezl1 K27 r1	19.09	17.78	28.03	25.76	26.52	26.48	26.71	24.88	23.43	23.18	23.73	30.14	29.82		28.62	28.24	28.72	25.91
	technical replicate	19.17	17.81	27.79	25.84	26.34	26.59	26.75	24.9	23.71	23.44	23.76	30.44	30.09	28.73	28.68	28.15	29.09	26
	input Ezl1 r2	18.32	17.22	22.73	21.66	22.13	22.6	21.01	19.55	19.46	18.79	19.11	22.81	22.7	22.54	21.62	22.16	22.81	20
	technical replicate	18.43	17.26	22.76	21.72	22.09	22.64	21.03	19.5	19.32	18.79	19.13	22.84	22.68	22.55	21.6	22.09	22.84	19.94
	technical replicate									19.23	18.74
	technical replicate									19.25	18.7
	Ezl1 K4 r2	17.67	15.75	25.23	23.57	24.13	23.25	23.92	24.09	20.79	22.75	21.91	27.2	26.84	27.59	26.16	25.02	26.11	24.42
	technical replicate	17.63	15.86	25.01	23.59	24.13	23.22	23.83	24.06	20.78	22.75	21.98	27.06	26.87	28.06	26.13	24.96	26.22	24.42
	technical replicate									20.64	22.74
	technical replicate									20.67	22.73
	Ezl1 K9 r2	24.11	23.15	32.6	29.48	29.94	30.74	30.32	28.08	28.91	27.72		34.11	35	32.72	31.88		33.64	29.27
	technical replicate		23.14	31.65	29.01	30.93	31.02	30.51	28.07	28.57	27.69	28.04	33.3	33.8	33.45	32.81	32.64	32.96	29.09
	Ezl1 K27 r2	18.31	16.81	27.32	25.08	25.58	25.7	25.65	22.84	22.5	21.95	22.2	28.79	28.52	27.98	26.77	27.29	28.51	24.96
	technical replicate	18.27	16.84	27.22	24.85	25.54	25.72	25.76	22.84	22.48	22.06	22.26	28.85	28.49	29.08	27.14	27.54	28.23	24.87
% Input
		Actin		GAPDH		EE PPase		ST PPase		ST Kinase		Helicase		Anchois		RT32989		RT43773		RT48639-1		RT48639-2		RT12275		RT25765		RT31010		RT42890		RT48784-2		RT48784-1		RT50144
		1st biological replicate (Mean of technical replicates)	2d biological replicate (Mean of technical replicates)	1st biological replicate (Mean of technical replicates)	2d biological replicate (Mean of technical replicates)	1st biological replicate (Mean of technical replicates)	2d biological replicate (Mean of technical replicates)	1st biological replicate (Mean of technical replicates)	2d biological replicate (Mean of technical replicates)	1st biological replicate (Mean of technical replicates)	2d biological replicate (Mean of technical replicates)	1st biological replicate (Mean of technical replicates)	2d biological replicate (Mean of technical replicates)	1st biological replicate (Mean of technical replicates)	2d biological replicate (Mean of technical replicates)	1st biological replicate (Mean of technical replicates)	2d biological replicate (Mean of technical replicates)	1st biological replicate (Mean of technical replicates)	2d biological replicate (Mean of technical replicates)	1st biological replicate (Mean of technical replicates)	2d biological replicate (Mean of technical replicates)	1st biological replicate (Mean of technical replicates)	2d biological replicate (Mean of technical replicates)	1st biological replicate (Mean of technical replicates)	2d biological replicate (Mean of technical replicates)	1st biological replicate (Mean of technical replicates)	2d biological replicate (Mean of technical replicates)	1st biological replicate (Mean of technical replicates)	2d biological replicate (Mean of technical replicates)	1st biological replicate (Mean of technical replicates)	2d biological replicate (Mean of technical replicates)	1st biological replicate (Mean of technical replicates)	2d biological replicate (Mean of technical replicates)	1st biological replicate (Mean of technical replicates)	2d biological replicate (Mean of technical replicates)	1st biological replicate (Mean of technical replicates)	2d biological replicate (Mean of technical replicates)
PGM RNAi	H3K27me3	0.69	0.979	0.7169	1.046	1.22264	1.31951	0.501736	0.675955	0.737135	0.873573	0.560583	0.641713	5.896	6.703	3.89062	5.9794	4.18434	5.42642	5.83608	4.94167	4.27226	5.48313	4.773	4.691	3.642	4.126	8.723	8.31	6.82	7.259	5.25977	5.71598	4.27226	3.56771	7.23504	7.70076
	H3K9me3	0.079	0.13	0.0769	0.133	0.134437	0.193446	0.0421011	0.0896222	0.0571145	0.102593	0.0542212	0.0905589	2.099	3.668	1.78386	3.86375	1.46917	2.68515	2.67586	5.11594	1.75321	3.06312	2.107	3.63	1.193	2.121	5.169	6.797	5.098	7.285	2.42839	3.90413	1.58008	2.30537	4.56305	6.34227
	H3K4me3	2.704	3.47	1.8338	2.6388	0.248273	0.368567	2.20381	2.70382	0.403321	0.568408	0.885768	0.959264	0.056	0.087	0.03983	0.0712977	0.0547879	0.0720429	0.0432097	0.050942	0.047039	0.072544	0.048	0.06	0.109	0.125	0.061	0.082	0.054	0.068	0.0445016	0.0667541	0.0540336	0.103306	0.0536603	0.0693481
EZL1 RNAi	H3K27me3	1.18087	1.33317	0.9658	1.0606	0.18621	0.401925	0.331022	0.466517	0.259715	0.430773	0.274523	0.463294	0.02895	0.04343	0.0246888	0.062717	0.029977	0.0710511	0.0445016	0.0631532	0.0343154	0.0984135	0.02256	0.03887	0.07747	0.11743	0.0656	0.1033	0.05497	0.0915	0.0756246	0.102238	0.0653803	0.0856739	0.072544	0.129857
	H3K9me3	0.00891	0.00017	0.0105	0.0188	0.00888115	0.0106722	0.00441002	0.00612956	0.00506578	0.00828662	0.00461325	0.00825795	0.0014	2e-05	0.00803214	0.00212253	0.00160301	0.00119398	0.00250669	0.00268661	0.00336541	0.00234695	0.00154	1e-05	0.00188	3e-05	0.00484	5e-05	0.00211	3e-05	0.00471019	0.00273357	0.00192624	0.00281042	0.0112028	0.0067542
	H3K4me3	4.06951	2.70355	0.4061	1.6527	0.0052991	0.170755	0.00942037	1.51047	0.00142977	0.252175	0.00138586	0.564482	0.21837	0.19276	0.00124469	0.202361	0.00090801	0.222982	0.00156459	0.102949	0.00182233	0.17254	0.15549	0.1382	0.59044	0.65286	0.31205	0.26978	0.30882	0.24653	0.00068339	0.549046	0.00095647	0.395021	0.0024213	0.183011

## Sheet: Sup Fig 2a
												Sup Fig 2a

## Sheet: Sup Fig 2b
													Sup Fig 2b

## Sheet: Sup Fig 2c
								Sup Fig 2c

## Sheet: Sup Fig 2d
																			IP	Histones	CPMA-replicate 1	minus background	Relative to Ezl1wt- wt	CPMA replicate 2	minus background	Relative to Ezl1wt- wt	Mean
																		Xenopus H3
																		1	-	WT	260	241	0.0167245	97	78	0.00578721	0.0112559
																		2	Ezl1-WT	WT	14429	14410	1	13497	13478	1	1
																		3	Ezl1-WT	K9A	11009	10990	0.762665	8825	8806	0.653361	0.708013
																		4	Ezl1-WT	K27A	7507	7488	0.519639	8134	8115	0.602092	0.560866
																		5	Ezl1-WT	K9A/K27A	1965	1946	0.135045	2280	2261	0.167755	0.1514
																		Paramecium H3
																		6	Ezl1-WT	WT	16164	16145	1	13344	13325	1	1
																		7	Ezl1-WT	K9R	12432	12413	0.768845	12368	12349	0.926754	0.8478
																		8	Ezl1-WT	K27R	10377	10358	0.641561	9216	9197	0.690206	0.665884
																		9	Ezl1-WT	K9R/K27R	5087	5068	0.313905	5006	4987	0.374259	0.344082
																				Background	19	0
Sup Fig 2d

[truncated: 3 more sheets: Sup Fig 7 a-b, Feuil7, Feuil1]
